# Supplementary material for: Reduced Virulence and Enhanced Host Adaption during Antibiotics Therapy: a Story of a Within-Host Carbapenem-Resistant Klebsiella pneumoniae Sequence Type 11 Evolution in a Patient with a Serious Scrotal Abscess
Source: mSystems. 2022 Mar 1;7(2):e01342-21. doi: 10.1128/msystems.01342-21 (PMC9040587; doi:10.1128/msystems.01342-21)
Supplement: TABLE S1 [file msystems.01342-21-st001.xlsx]

## Sheet: Table S1
Table S1 Antimicrobial susceptibility patterns of K. pneumoniae KP-1S, KP-2S, KP-3R and KP-4R
Isolates	MIC (mg/L)
	Imipenem	Meropenem	Cefepime/Tazobactam	Cefepime	Tigecycline	Amikacin	Polymyxin B	Ceftazidime	Cefuroxime	Aztreonam	Ciprofloxacin	Levofloxacin	Cefoperazone/Sulbactam	Piperacillin/Tazobactam	Trimethoprim-sulfamethoxazole	Cefazolin	Cefatriaxone
KP-1S	64	>64	>64	>128	2	>128	0.25	>32	>32	>128	>8	>16	>128	>256	>32	>32	>32
KP-2S	64	>64	>64	>128	2	>128	0.25	>32	>32	>128	>8	>16	>128	>256	>32	>32	>32
KP-3R	64	>64	>64	>128	8	>128	0.25	>32	>32	>128	>8	>16	>128	>256	>32	>32	>32
KP-4R	64	>64	>64	>128	8	>128	0.25	>32	>32	>128	>8	>16	>128	>256	>32	>32	>32
Resistance
Susceptible
