# Supplementary material for: Reduced Virulence and Enhanced Host Adaption during Antibiotics Therapy: a Story of a Within-Host Carbapenem-Resistant Klebsiella pneumoniae Sequence Type 11 Evolution in a Patient with a Serious Scrotal Abscess
Source: mSystems. 2022 Mar 1;7(2):e01342-21. doi: 10.1128/msystems.01342-21 (PMC9040587; doi:10.1128/msystems.01342-21)
Supplement: DATA SET S1 [file msystems.01342-21-sd001.xlsx]

## Sheet: Tab 1
Tab 1. FPKM of genes from each group
Locus tag	KP-1S_1	KP-1S_2	KP-1S_3	KP-3R_1	KP-3R_2	KP-3R_3	KP-3R△ompK26_1	KP-3R△ompK26_2	KP-3R△ompK26_3	KP-1S△act_1	KP-1S△act_2	KP-1S△act_3
GK022_00005	424.312	481.966	382.138	375.925	366.792	264.945	413.908	382.239	339.919	413.616	444.193	465.08
GK022_00010	701.113	750.736	626.254	622.032	540.22	584.043	728.715	693.555	577.779	725.774	701.655	807.683
GK022_00015	150.685	141.038	112.007	213.612	208.291	182.304	199.658	212.043	256.069	278.634	233.699	224.065
GK022_00020	3037.95	3200.71	2619.49	2254.31	1984.97	2248.8	2688.44	2610.43	1932.34	2871.63	3138.75	3143.49
GK022_00025	4663.26	5217.38	4353.48	3969.57	3445.29	3297.98	4611.3	4444.43	3212.42	4708.7	4939.81	5026.57
GK022_00030	466.711	455.052	391.154	345.804	360.871	340.133	381.357	306.68	321.825	382.188	405.715	458.893
GK022_00035	19.1925	24.9657	22.7969	28.7913	19.1928	15.655	24.6978	22.3535	38.6166	29.8749	30.7304	28.246
GK022_00040	868.233	980.402	768.196	606.874	583.695	426.546	663.69	584.524	663.648	985.158	983.037	1050.96
GK022_00045	53.7294	51.9955	51.4937	65.0477	51.6966	55.0107	60.0549	60.6451	77.9687	67.3419	57.7567	72.1864
GK022_00050	70.6795	68.687	57.9061	66.218	53.3162	75.543	78.8287	74.8446	69.8174	215.267	210.492	202.841
GK022_00055	47.6261	51.1997	48.7157	50.4122	45.4714	43.9848	47.6552	48.8571	54.9196	80.7722	71.4374	79.8085
GK022_00060	38.4612	40.8586	43.7597	69.7313	73.7487	65.321	45.5226	69.4232	84.8253	43.2698	37.6043	39.4827
GK022_00070	1144.67	1046.69	1391.77	1693.06	1911.22	1160.92	1528.47	1335.88	2170.72	1149.6	1000.44	991.667
GK022_00075	138.685	138.442	121.513	181.477	193.375	183.947	150.431	162.931	157.957	180.303	146.655	151.576
GK022_00080	287.47	305.078	306.627	337.493	348.751	374.738	310.227	325.492	294.381	274.519	259.402	281.757
GK022_00085	156.418	169.157	173.526	231.573	236.199	266.336	201.96	202.131	193.235	157.807	139.786	154.699
GK022_00090	118.908	122.934	127.631	145.435	141.146	152.237	134.786	132.399	128.911	129.104	110.761	133.636
GK022_00095	919.635	952.279	820.082	945.548	921.483	900.461	916.336	981.787	939.683	1100.58	978.07	1044.23
GK022_00100	2727.38	2906.38	2597.72	2526.06	2495.07	2610.22	2652.28	2716.4	2702.22	2300.47	2211.12	2333.65
GK022_00105	1150.67	1164.13	1085.19	1058.89	1039.49	1167.15	1055.59	1078.97	929.073	1025.95	956.245	1043.03
GK022_00110	186.591	182.281	141.532	174.303	169.499	177.014	159.965	177.645	210.956	218.94	232.698	225.155
GK022_00115	28.9321	32.7219	40.5661	35.3385	47.2697	41.4559	34.6292	33.9452	37.128	30.7101	29.0841	22.703
GK022_00120	3.98904	4.63747	5.02202	8.88262	10.0415	8.87397	6.51844	7.67774	8.21729	9.06975	6.25763	4.48718
GK022_00125	3.84068	7.21268	4.58728	7.15285	6.07294	7.61793	6.86382	7.07305	9.36788	4.46094	4.53332	3.35869
GK022_00130	39.222	41.1231	41.7592	62.19	65.4761	55.5239	48.4809	52.2087	103.633	33.5058	34.8485	51.8083
GK022_00135	79.5083	77.5086	74.2231	61.2032	56.3572	50.8644	76.3871	74.1037	77.6425	79.9464	87.8541	82.9847
GK022_00140	20.274	22.6226	25.2961	31.6923	33.7196	22.7631	22.9151	28.4264	39.1448	28.8458	24.4551	23.2299
GK022_00145	38.9118	44.0078	44.9715	39.8909	33.9972	26.1099	36.7602	30.5065	40.1089	53.0299	41.0563	51.7105
GK022_00150	18.9945	16.0386	25.4099	35.6559	42.2193	48.8001	31.4811	41.6209	40.2248	24.9069	21.6094	22.3645
GK022_00155	196.803	214.372	193.315	200.265	177.778	174.314	215.546	194.803	193.377	216.959	179.298	199.659
GK022_00160	313.594	319.179	314.054	414.704	448.664	365.844	367.303	372.274	486.209	402.989	339.294	341.555
GK022_00165	291.254	290.281	293.625	332.572	363.97	334.253	306.57	287.62	401.883	352.674	276.091	262.781
GK022_00170	57.1329	72.2979	62.5908	79.8872	94.5049	77.1627	75.4678	77.7821	81.5535	90.7938	63.7519	65.5412
GK022_00175	54.1381	49.6838	58.6212	78.147	83.5266	79.1287	78.5701	85.6937	87.4866	83.7768	64.9246	66.4598
GK022_00180	125.77	130.852	136.343	137.347	142.664	148.956	122.686	144.274	112.858	149.8	115.781	130.93
GK022_00185	119.861	126.738	131.818	140.211	146.957	172.346	131.04	125.901	117.56	107.791	85.9821	103.535
GK022_00190	164.592	159.84	129.187	139.148	141.916	196.609	147.978	168.104	138.789	234.195	217.811	246.249
GK022_00195	155.651	164.732	140.76	165.486	152.617	175.354	159.212	179.929	160.714	229.802	230.796	250.178
GK022_00200	71.8062	76.9827	69.4633	127.205	127.413	121.094	123.692	113.752	152.987	84.6259	73.048	67.2107
GK022_00205	24.9507	27.61	28.5413	34.3617	30.773	28.6291	24.0949	29.1923	40.95	42.4584	32.7369	29.1667
GK022_00215	2.23261	4.3627	4.13684	4.2227	5.09101	6.2993	3.88924	4.68395	7.24115	3.61193	3.23251	3.21275
GK022_00220	11.7063	9.23775	8.26204	13.2289	15.4789	12.3281	12.6899	13.4732	21.7558	26.5138	21.2996	23.7459
GK022_00225	31.9236	36.0634	31.5791	34.6077	36.9612	25.1429	26.9798	26.8236	28.3655	28.8103	30.5506	32.733
GK022_00230	3.4931	3.60971	2.29266	7.22297	6.43757	6.87733	4.39995	2.24426	6.53561	6.06976	6.21447	5.72116
GK022_00235	6.14875	4.39893	4.43037	4.87111	3.46993	5.13672	5.213	2.37508	3.35349	7.8432	5.91655	8.81755
GK022_00240	8.54121	7.44721	7.56801	4.16671	5.99365	4.63801	5.37929	6.23853	5.67733	9.32715	10.6843	11.4793
GK022_00245	40.0013	43.3593	49.0119	43.9819	45.8605	48.2516	39.8964	41.5902	43.1477	40.6479	34.4746	43.6956
GK022_00250	90.5078	88.7544	84.1889	91.876	93.4393	80.1677	82.82	85.3674	90.011	98.361	81.5853	90.8596
GK022_00255	90.4432	91.5779	91.8135	111.672	101.937	91.3355	90.4599	107.778	110.986	101.298	96.5726	94.9634
GK022_00260	4.59867	2.78932	3.84691	3.90155	7.39795	4.80001	4.28143	7.66701	6.02486	3.55813	8.40366	1.73368
GK022_00265	6.7869	8.24607	5.16742	10.5661	9.37543	7.70038	8.42028	12.5793	12.6631	7.26487	4.3917	7.87599
GK022_00270	26.3612	26.4755	28.5898	36.187	33.8326	43.1531	37.9202	37.3122	50.0437	36.086	14.3609	27.3209
GK022_00275	224.564	223.258	179.678	227.243	173.026	242.595	274.894	233.753	230.971	253.946	259.611	267.061
GK022_00280	1080.55	1020.19	861.242	826.392	905.815	824.939	896.204	804.013	1056.87	1384.11	1035.77	1029.43
GK022_00285	41.3917	44.2027	38.9637	36.5294	37.1825	40.3952	40.2645	34.7559	39.3879	47.2945	33.4473	40.0363
GK022_00290	30.3183	30.9055	28.7588	26.4425	29.591	30.9391	26.5383	28.5252	26.111	41.3453	33.5286	34.22
GK022_00295	32.8618	38.6522	36.0122	33.9516	27.815	28.7453	27.9464	29.3571	31.917	48.5862	46.9795	50.0741
GK022_00300	16.9182	13.2058	13.2161	14.4105	15.1099	15.4726	14.9172	17.2116	14.994	24.6332	22.7352	24.3097
GK022_00305	183.375	186.287	126.688	243.073	233.965	134.857	257.965	246.179	306.306	499.063	391.027	349.214
GK022_00310	244.588	264.398	184.047	352.926	346.293	196.446	374.148	368.947	466.099	656.886	521.458	440.089
GK022_00315	19.4003	20.6985	23.8877	32.9258	30.9246	32.2126	25.0021	31.8734	35.0948	25.1732	22.4588	23.0057
GK022_00320	25.635	23.7061	31.7849	25.7376	27.5966	33.8847	20.1813	19.9473	32.4009	18.1441	16.7623	23.996
GK022_00325	5.26793	7.80842	10.0022	9.13737	6.04912	9.93672	5.6402	6.97398	6.06942	4.26124	6.58969	9.13558
GK022_00330	0.99971	2.61499	1.01234	4.33506	2.71046	2	2.51849	5.70462	3.98704	2.83033	2.25098	2.81724
GK022_00335	2.70186	4.34463	3.4264	4.87259	4.15602	4.21454	3.9758	4.79529	5.86332	5.10639	4.70009	5.42995
GK022_00340	0.908827	1.26787	1.7486	2.8572	0.927642	2.49351	2.17506	0.331905	1.77202	1.76436	1.27328	0.788038
GK022_00345	0.737216	0.571369	0.746534	0.1332	1.09736	1.12371	0.619069	0.448721	0.653369	0.397557	3.93467	2.13078
GK022_00350	1.20184	4.75048	1.33873	2.21491	4.60019	1.09914	3.936	1.75565	2.34332	10.1105	34.638	17.7158
GK022_00355	2.92526	6.29772	3.83993	3.05376	2.21172	4.95427	1.3647	3.9567	4.41695	2.80444	1.30106	1.69098
GK022_00360	10.7791	7.08837	9.92298	6.60989	7.5015	3.60963	7.13156	7.55495	6.75472	11.2733	14.1646	8.8744
GK022_00365	23.7173	25.2481	30.2307	32.7372	28.2371	24.7488	22.9269	25.3049	27.7412	22.1965	22.4925	23.3151
GK022_00370	52.8368	64.1488	62.0705	61.3706	64.2584	65.3121	57.5377	60.8349	59.2839	42.9503	45.061	48.7483
GK022_00375	0.956244	6.41357	1.78769	3.98709	3.5663	2.60679	4.07675	3.89517	5.34568	0.714007	1.17777	1.0205
GK022_00380	6.91228	15.3413	7.31781	38.8297	60.1311	36.6368	34.0356	41.308	66.2734	9.65779	10.0615	7.08334
GK022_00385	45.2874	34.2596	42.8975	103.828	96.0715	92.8925	115.863	127.604	106.199	28.2197	43.1518	49.2264
GK022_00390	4.32353	3.27805	5.71066	6.31733	5.99598	6.6618	7.22182	6.00691	4.83139	4.10554	3.00986	2.44494
GK022_00395	3.68771	3.14598	5.61491	6.5575	7.98847	9.64469	6.98432	8.86535	5.59607	3.13322	2.86735	3.95673
GK022_00400	4.17349	3.46564	4.82998	7.89973	10.4807	9.46646	10.5139	9.55627	11.1552	4.7156	2.12141	5.16972
GK022_00405	8.61071	8.80434	8.82459	20.3564	23.2961	17.9084	16.3345	16.6704	20.4116	11.5807	10.7972	10.2549
GK022_00410	24.1102	23.1082	35.5041	34.7167	43.7942	40.5022	19.2417	31.7587	35.0696	17.1207	16.7604	12.9265
GK022_00415	2.36854	2.22907	3.99746	6.96944	8.49031	5.4154	3.26758	6.17854	2.79888	1.45975	3.83757	2.73833
GK022_00420	10.0141	7.50742	12.6048	13.8999	14.4485	12.7319	17.4472	12.9881	14.9302	4.08807	8.61652	6.979
GK022_00425	52.9949	53.4937	38.1581	519.09	489.682	493.762	547.07	496.318	470.739	84.6423	71.9631	83.3115
GK022_00430	14.0008	16.152	16.5679	27.2157	29.2247	27.2279	20.8113	24.782	35.181	14.5797	12.3468	18.7914
GK022_00435	13.9959	18.7615	16.3421	18.424	23.1414	21.7143	17.4495	17.2116	19.239	23.3358	12.2911	17.5845
GK022_00440	30.7911	32.4459	31.641	39.0529	37.5439	46.3843	39.74	31.8514	31.7252	34.109	28.0812	28.9346
GK022_00445	198.838	183.405	186.617	171.025	143.376	219.249	116.382	118.744	113.68	258.666	232.977	233.505
GK022_00450	3.4128	3.96757	4.60791	3982.16	3958.68	3657.21	0.238822	0	0.168036	6.13471	4.17423	4.11003
GK022_00455	47.6903	48.5285	40.9638	52.0649	48.8923	44.5132	42.1911	46.2051	35.0064	41.2998	40.5381	44.1736
GK022_00460	13.6811	17.0123	14.4678	16.8965	15.0249	13.1654	18.6507	14.2301	14.8877	18.9113	20.6232	17.2686
GK022_00465	6.49601	4.63906	6.01427	6.99188	7.4593	7.26704	7.01351	7.87959	7.89557	8.33234	6.03638	8.44897
GK022_00470	46.7033	50.4444	53.8006	43.5922	52.0653	36.7299	44.7259	54.5554	50.1395	53.8007	47.9968	48.1358
GK022_00475	2.86873	4.32322	4.03471	3.74344	4.27018	5.04073	3.34582	4.07425	5.83824	3.69565	4.57204	4.51428
GK022_00480	5.70546	8.50509	5.31163	7.6317	8.6884	8.10044	7.59234	10.5022	7.01392	7.89042	5.61751	9.25599
GK022_00485	7.85487	7.41951	8.69984	7.18478	7.26584	7.18369	7.11135	8.60582	10.0942	13.1842	11.0048	8.00281
GK022_00490	13.2269	11.2646	13.3422	10.6153	10.4003	16.8206	14.9818	10.204	17.7202	20.2374	22.7791	24.6272
GK022_00495	18.25	16.8645	21.2646	16.1066	14.4037	25.4773	15.9884	18.5849	17.4185	13.4376	14.1657	17.9547
GK022_00500	16.2212	12.3172	16.7222	14.4166	8.94975	15.7039	15.7385	12.0081	15.801	13.2396	14.0393	17.6133
GK022_00505	10.8117	14.0327	14.4728	11.5602	10.393	12.6984	11.5664	10.6824	12.4697	14.6159	11.1159	10.7874
GK022_00510	39.3464	26.2725	38.822	39.1547	36.2993	27.6803	37.3614	35.3707	55.4365	50.9238	48.4615	43.0399
GK022_00515	99.7106	104.853	92.1744	93.1673	91.7294	79.7601	95.2157	91.9642	100.082	103.604	110.233	119.231
GK022_00520	59.1479	66.5284	63.4272	67.1303	70.9249	61.6774	71.0963	74.7323	70.9036	60.684	56.2704	55.1749
GK022_00525	35.3674	33.1604	40.3639	52.896	48.5238	45.2692	48.5631	55.805	65.0974	38.0323	34.3998	35.6044
GK022_00530	204.599	218.966	224.698	259.936	267.206	232.479	246.946	260.507	274.047	245.163	221.402	221.037
GK022_00535	80.6268	76.9929	77.3513	85.0537	80.9118	87.6056	90.3154	93.7379	82.1643	90.9478	78.2673	81.6697
GK022_00540	83.354	80.6275	70.6515	92.2156	84.7731	116.312	92.9459	104.198	85.094	103.156	103.39	109.535
GK022_00545	71.8629	72.0484	70.0087	115.425	105.284	125.325	101.472	99.7786	110.002	119.156	111.242	104.814
GK022_00550	111.48	116.977	124.025	162.429	179.065	193.286	148.386	161.646	153.014	96.5144	89.689	104.65
GK022_00555	127.161	142.929	160.763	209.24	234.174	228.066	175.945	203.527	206.767	114.301	112.58	116.673
GK022_00560	31.5547	34.5888	26.7568	26.4589	24.6315	25.9112	31.7819	27.1083	26.4227	37.8546	33.3201	39.3065
GK022_00565	12.5994	12.2062	9.51299	15.5158	14.5946	22.0474	13.7125	14.9341	14.7905	22.5289	20.5718	20.6038
GK022_00570	121.884	116.644	122.397	87.0572	88.8739	80.8631	93.0098	87.4967	83.1367	123.048	107.194	114.643
GK022_00575	251.27	237.474	300.514	259.658	264.467	245.574	200.754	189.8	246.189	287.088	255.07	244.521
GK022_00580	18.1124	9.99115	15.8147	22.9412	20.3974	18.3818	19.3225	12.4869	30.303	19.8837	18.4954	26.6026
GK022_00585	30.336	33.8345	33.2154	41.2111	39.1889	35.872	33.4351	29.9473	47.3862	38.8021	22.7685	23.0162
GK022_00590	353.265	349.295	402.902	568.321	610.529	551.724	449.045	468.539	603.266	371.091	316.59	289.182
GK022_00595	182.615	181.781	198.928	221.398	227.974	227.293	192.74	210.293	203.145	194.676	173.843	178.026
GK022_00600	59.428	57.3546	65.0605	68.7523	68.0388	80.509	67.4558	75.3697	67.4216	62.5111	67.2347	75.3678
GK022_00605	92.6222	96.8718	94.3811	97.6206	96.361	89.1862	96.9095	89.2624	90.1789	111.578	122.257	133.853
GK022_00610	1.67343	7.7818	3.02603	8.29316	3.66015	3.5528	4.96854	4.14701	5.72053	5.99468	2.87081	1.65831
GK022_00615	8.98664	12.097	9.9384	16.9207	16.7462	11.3549	13.107	10.364	22.8457	11.0953	7.09986	7.38214
GK022_00620	5.98356	10.9043	8.51561	11.9214	11.3483	7.9496	13.0369	7.97304	12.6126	6.27906	3.56037	8.97436
GK022_00625	15.8843	16.5723	19.797	32.0112	29.3603	26.5397	37.1943	18.221	44.7598	24.0504	19.1565	13.0668
GK022_00630	39.5534	40.7601	43.2971	53.2334	53.6303	55.9798	50.3138	54.0705	56.7801	51.6972	45.8175	42.2736
GK022_00635	68.1299	70.2211	69.9402	63.9444	65.69	63.772	65.0251	65.1669	64.1094	85.9204	85.8877	86.3526
GK022_00640	49.7888	53.3496	54.4417	69.2635	70.9265	72.763	60.3177	72.2821	61.502	73.2451	59.775	62.145
GK022_00645	96.6289	99.9468	105.636	103.552	111.697	141.127	100.047	97.5607	91.7876	93.3215	82.1691	89.74
GK022_00650	36.1764	33.2155	40.7965	40.1094	56.1224	50.7558	43.238	41.6618	43.3564	41.2345	42.785	31.7248
GK022_00655	119.974	125.252	137.994	157.502	145.552	140.608	159.669	157.928	133.197	111.472	97.3577	115.454
GK022_00660	97.0771	109.187	87.6477	110.601	108.754	114.587	123.605	130.089	121.989	142.751	129.635	138.603
GK022_00665	77.4372	73.9998	80.5872	83.2838	79.7281	89.2258	89.052	86.8094	91.977	85.1375	68.2971	82.2317
GK022_00670	62.5563	57.773	62.345	77.3035	77.0954	71.6878	68.3477	78.2366	77.564	50.4787	47.2178	53.1863
GK022_00675	5.64775	7.19713	6.76396	8.18309	5.54295	6.9531	6.42992	6.64384	6.73804	5.8863	7.17349	3.86119
GK022_00680	3.74041	4.34843	3.33316	4.0549	5.34499	4.44705	5.27683	2.45881	4.2432	2.9046	3.29395	5.44872
GK022_00685	3.94757	5.24487	1.90355	5.09462	5.75614	5.15752	3.78849	5.49204	6.99719	6.08228	3.00986	5.21587
GK022_00690	4.04207	7.87794	5.41741	8.24833	8.64588	5.02858	5.09143	9.33461	9.06123	5.57762	3.09324	6.18504
GK022_00695	5.02293	6.68983	6.2716	5.23379	6.22199	6.29967	4.97555	4.71953	6.74231	2.99798	2.44009	2.95995
GK022_00700	6.69887	7.23644	7.62397	7.00503	7.56366	7.04815	4.92836	3.89698	7.35554	4.12398	3.5595	4.93469
GK022_00705	21.0436	26.5076	28.7655	44.2354	47.7586	37.7415	37.1572	38.5992	65.5072	29.7408	27.096	22.8187
GK022_00710	7.78535	10.0314	11.0372	13.9962	15.562	14.1661	12.6667	10.899	14.2598	9.23645	5.32385	6.4131
GK022_00715	4.06404	5.83635	7.98872	11.6623	9.76041	10.1118	6.62472	6.98444	9.74609	1.54701	6.2201	3.31661
GK022_00720	4.02322	6.39219	8.69135	6.25147	5.13314	11.8049	6.25015	8.32596	8.55754	4.33919	5.09978	3.25594
GK022_00725	6.56682	8.24017	9.71083	9.15293	10.2403	11.7969	7.74644	12.7524	6.4666	6.57665	7.09313	5.96519
GK022_00730	7.82324	14.0714	14.499	10.4012	19.398	15.0183	13.015	14.0157	13.3436	11.4624	8.27206	8.19137
GK022_00735	8.12808	8.61556	8.47289	9.84812	15.5557	7.10561	14.7551	11.7862	14.4073	5.41455	4.78469	5.3895
GK022_00740	2.63172	2.4039	3.99746	4.48327	11.5123	5.15752	6.1563	8.58131	6.33079	0.608228	2.63362	0.651984
GK022_00745	3.16766	4.01735	4.11897	4.01933	5.5112	3.70354	4.35274	5.1926	6.0614	3.31937	2.44951	2.74666
GK022_00750	2.01085	2.48382	2.79986	4.90481	4.97084	4.59756	6.96542	3.67182	6.9058	2.84651	2.51538	1.30769
GK022_00755	6.50246	4.55791	4.45432	4.6649	8.78437	7.54287	9.7564	9.42899	9.15285	5.56925	2.87081	2.32163
GK022_00760	4.31947	4.74519	6.05948	6.05737	6.47177	7.02189	6.63882	6.44015	6.53251	3.78252	3.80706	3.57358
GK022_00765	2.92166	3.49094	3.20514	5.89472	6.52345	6.95837	6.03136	8.59524	5.898	2.49463	3.24865	2.25187
GK022_00770	1.38907	1.88401	0.468875	2.00782	3.54457	4.2346	4.66583	3.80468	2.46217	0.749081	1.85344	0.802969
GK022_00775	1.71062	3.40917	2.39213	3.35566	4.05328	2.70054	3.38597	7.13965	5.63107	4.6124	2.93461	1.83642
GK022_00780	13.3843	13.4572	14.5058	26.5879	32.4919	28.3685	28.0679	27.3461	28.8536	26.1008	27.0776	21.0779
GK022_00785	107.668	101.885	91.755	135.629	159.625	166.579	129.946	152.505	142.603	120.775	114.411	112.429
GK022_00790	83.782	86.2946	91.4527	120.108	142.147	130.665	121.635	136.671	146.435	88.3974	88.451	93.4456
GK022_00795	182.9	210.822	182.27	276.667	291.73	285.348	270.63	305.561	295.141	201.907	194.349	196.282
GK022_00800	137.055	121.384	122.318	193.441	214.594	216.957	166.293	178.926	187.74	124.628	120.01	122.352
GK022_00805	120.747	119.11	127.676	171.975	190.733	223.548	158.266	196.429	186.43	118.546	97.4087	103.472
GK022_00810	81.1449	71.7271	77.7161	119.214	124.651	128.361	110.376	124.498	131.726	116.295	100.317	91.5385
GK022_00815	89.9352	93.7521	73.2027	111.913	102.347	92.7754	105.981	128.42	122.846	142.325	139.223	135.12
GK022_00820	154.768	146.439	147.296	170.964	179.049	223.001	170.785	201.259	184.954	137.574	122.178	131.327
GK022_00825	130.144	141.896	132.157	158.919	174.629	153.663	169.426	193.667	180.907	163.498	145.882	150.358
GK022_00830	142.035	160.244	117.563	140.327	153.908	178.4	140.42	154.664	149.093	145.992	132.73	141.209
GK022_00835	161.84	165.28	118.165	143.057	145.706	142.508	143.43	155.944	149.023	192.811	171.093	187.539
GK022_00840	187.827	179.521	146.222	168.409	167.065	200.189	175.805	183.857	189.494	184.062	190.192	198.913
GK022_00845	135.449	147.488	125.934	139.374	149.317	196.135	158.224	175.825	159.741	141.168	148.162	150.859
GK022_00850	119.795	130.836	128.417	134.433	167.472	164.231	139.696	176.023	139.763	141.947	172.33	144.449
GK022_00855	90.894	80.5529	85.3416	86.4039	89.1501	189.128	88.3811	108.398	70.7238	70.5329	78.4943	68.1813
GK022_00860	17.9148	15.3413	13.5249	21.8487	21.8367	40.0458	19.4427	32.7126	24.0994	46.838	52.3428	41.6084
GK022_00865	125.554	116.771	111.621	105.087	102.191	167.636	102.961	108.781	85.3358	101.701	96.5302	92.1992
GK022_00870	110.451	106.771	101.813	112.271	116.87	140.358	100.311	102.829	96.8183	99.315	90.2151	94.3048
GK022_00875	29.5539	32.1789	26.3842	32.1743	35.1562	46.8572	32.1894	39.2478	39.4274	36.0868	30.7634	34.457
GK022_00895	73.6125	89.9797	72.2914	94.5244	92.0039	77.627	93.4799	90.8549	96.9283	114.23	96.5776	118.8
GK022_00900	54.8235	63.1754	65.9206	77.5327	87.6656	88.0002	72.4938	68.1556	74.4117	57.6574	56.7108	67.93
GK022_00905	44.4454	53.4458	46.7085	61.0972	60.9941	68.4446	57.5229	52.7107	57.9351	40.2761	43.4078	39.7303
GK022_00910	75.7741	72.6356	82.6043	95.6678	101.425	102.823	75.943	76.4249	90.8665	64.9669	50.2607	55.5986
GK022_00915	2716.65	2717.11	2986.47	3232.13	3432.07	2044.96	2829.81	3813.11	3614.63	2887.78	3924.75	2716.66
GK022_00920	122.834	123.666	151.389	169.549	195.144	181.67	114.978	153.424	149.185	92.0929	95.231	84.7579
GK022_00925	62.8151	53.4619	61.2469	61.7746	62.0747	77.524	57.5055	62.6747	66.4506	63.6151	57.3583	55.7668
GK022_00930	44.167	41.8018	41.0841	47.8156	44.118	41.9962	41.2908	53.4014	60.8666	83.7664	75.9241	71.2936
GK022_00935	47.6993	43.4777	49.6177	32.0922	33.3893	31.4021	45.8216	34.2296	37.175	69.3611	61.1068	55.8436
GK022_00940	18.562	15.5951	15.6375	17.5862	18.1104	15.692	17.29	11.1082	21.8423	12.1128	11.2389	17.3123
GK022_00945	20.5987	19.4604	23.072	15.9288	19.5182	24.9834	19.3865	14.6887	15.0827	13.7661	7.72429	13.8695
GK022_00950	25.4859	24.6186	26.7109	19.4126	21.4251	24.336	18.8589	23.54	19.9531	14.485	23.1249	15.978
GK022_00955	5.38517	4.97333	4.28104	6.54723	5.77919	6.90423	7.29036	5.88163	7.8504	5.45526	6.6482	4.80036
GK022_00960	14.3569	13.2579	17.2192	9.60336	9.74347	8.49737	15.3908	15.0602	12.0924	20.2616	23.0285	18.1876
GK022_00965	26.645	28.4394	27.2144	23.3448	22.8592	22.1231	33.056	31.2476	27.686	29.3569	31.2616	25.2946
GK022_00970	66.6791	70.8214	67.5218	69.92	74.3844	72.8346	71.4571	57.5315	73.173	48.1478	45.766	55.0926
GK022_00975	12.8636	11.9163	13.7135	14.3498	14.94	17.6544	13.6379	16.4856	11.3103	13.5077	8.35549	11.6542
GK022_00980	4.49997	8.63191	5.24037	8.11022	4.73667	4.30838	5.31394	6.88172	7.27841	6.09706	5.85421	5.95039
GK022_00985	4.05891	7.62673	4.73152	4.55367	3.37216	5.66525	4.04255	2.7578	3.59727	3.2069	1.32246	2.78282
GK022_00990	1.59442	4.52496	1.80452	3.35528	2.69244	1.23302	1.29952	2.14075	2.9924	1.82079	0.844717	1.05721
GK022_00995	1.09646	5.62363	1.76344	3.07649	2.46873	1.03226	1.70607	2.591	2.28647	0.730409	0.903619	0.671104
GK022_01000	0.28318	3.29211	1.24262	0.716308	0.963474	1.83446	0.83229	0.861814	3.01167	1.06897	0.377847	0.654782
GK022_01005	1.20102	0.698123	0.228037	0.244124	0.47886	0.514872	0	0.548266	0.53221	1.21438	0.600944	0.781045
GK022_01010	1.6704	1.88799	1.22165	0.804821	1.65762	2.44003	0.99358	1.35563	1.8094	1.20106	2.69316	1.36793
GK022_01015	4.90544	5.07615	4.58533	4.85038	4.74564	4.86836	4.82093	3.74044	4.5864	4.88371	3.99193	3.64584
GK022_01020	10.5065	8.87578	8.01493	27.7913	28.5974	35.9528	17.3808	30.1843	25.5757	7.70551	7.57017	7.77397
GK022_01025	337.67	367.999	343.109	590.214	504.301	600.894	642.038	678.677	590.579	349.337	316.919	390.611
GK022_01030	334.354	363.195	301.909	519.33	451.524	502.917	631.637	634.536	533.451	469.012	462.713	509.582
GK022_01035	458.442	433.323	386.09	418.609	352.919	461.45	445.198	428.907	358.639	533.72	542.613	555.722
GK022_01040	157.621	151.146	174.066	227.606	248.172	254.639	166.122	202.369	207.778	159.485	139.082	142.826
GK022_01045	65.0141	57.4595	84.681	158.122	198.741	173.928	102.289	145.416	183.141	70.1852	47.889	56.3733
GK022_01050	15.3955	18.363	26.321	29.6952	33.1632	36.5715	22.4145	28.1124	34.7315	17.1437	10.4045	18.7238
GK022_01055	28.7992	32.3228	35.2143	47.9556	46.1686	43.5494	42.8618	45.7678	67.8181	34.2386	30.7304	34.6868
GK022_01060	154.104	156.177	136.79	213.458	213.493	156.294	216.76	230.923	295.28	192.091	170.723	159.522
GK022_01065	24.2369	18.3687	19.8518	22.0982	21.4037	22.9687	20.2093	18.7	25.154	114.791	69.9817	50.0654
GK022_01070	46.7918	33.9201	40.7067	39.258	40.3654	43.0298	27.3315	39.0824	41.6008	129.191	83.5084	72.2717
GK022_01075	86.0064	63.9505	78.6232	56.06	57.064	75.7662	57.4519	55.4341	62.7064	235.537	166.327	127.649
GK022_01080	43.6979	42.8613	44.6604	62.2423	73.9191	73.2453	62.2597	63.7284	65.863	91.5751	71.4732	64.4383
GK022_01090	23.9603	26.6004	25.0889	33.3852	35.4972	36.2749	33.1715	37.27	34.9456	28.791	28.466	29.9056
GK022_01095	100.766	112.267	124.414	161.583	178.946	154.441	144.249	159.257	168.753	159.012	126.897	117.054
GK022_01100	195.142	195.673	207.669	256.198	256.5	260.428	247.548	251.73	211.488	234.761	238.388	232.374
GK022_01105	50.4021	49.6847	52.0514	73.7863	85.6716	82.0002	53.8327	74.8446	80.0361	73.993	59.6926	70.7921
GK022_01110	454.333	497.092	453.223	606.988	601.26	641.467	584.257	612.852	546.852	553.596	545.563	571.347
GK022_01115	3292.03	3781.81	3085.62	3818.65	3668.89	3110.64	4432.22	4182.63	3267.03	3286.96	3552.34	3776.93
GK022_01120	5.05259	6.01211	5.71838	9.47269	6.97737	8.76604	5.1663	5.4271	5.79497	8.46259	6.30545	7.11279
GK022_01125	58.9115	56.16	63.7325	108.783	128.029	91.592	85.0889	106.676	139.23	70.845	66.4218	52.7845
GK022_01130	6.36179	6.55067	9.93939	19.3107	22.2634	22.026	14.1951	16.5953	30.2854	8.82182	7.63969	10.4021
GK022_01135	17.375	24.7165	15.4416	17.0079	15.3401	17.3905	18.5151	20.5488	11.4354	22.5348	24.7241	22.3125
GK022_01140	20.8381	23.4641	23.8708	26.557	22.9994	26.9483	27.0241	29.4698	24.3738	30.0977	34.4598	37.3395
GK022_01145	28.3673	31.8305	29.7257	41.36	42.8363	36.2263	37.5409	36.8821	33.7334	32.822	30.3642	38.2967
GK022_01150	44.8695	53.4819	52.1372	63.1937	75.0174	51.0783	41.8329	58.3421	62.6654	42.3102	48.0553	50.9276
GK022_01155	7.0361	10.2383	9.29556	9.19363	9.92843	7.61745	10.917	10.891	8.34199	5.57843	6.34174	4.04037
GK022_01160	8.20224	10.6326	9.62897	10.3083	7.40889	9.29375	11.1545	11.3987	6.56172	11.743	8.13555	11.2031
GK022_01165	11.9209	14.181	15.2064	11.5207	12.1441	14.2617	13.9681	12.8244	11.466	11.5116	10.5424	11.2981
GK022_01170	4.57293	6.70863	7.93839	10.7411	10.2798	7.09478	8.22872	15.7063	6.94771	5.28436	9.37042	4.15398
GK022_01175	8.87816	10.3213	10.8293	19.9055	22.3975	21.4522	17.0287	18.7907	20.3863	22.524	16.5577	12.2471
GK022_01180	50.0044	46.3132	55.679	93.122	93.449	57.6389	84.4168	70.8492	116.218	137.29	98.0049	112.984
GK022_01185	101.523	102.059	107.223	105.432	102.417	121.683	103.449	102.011	102.642	121.307	106.612	122.953
GK022_01190	156.292	149.417	151.308	141.418	132.589	163.272	146.655	153.112	124.506	193.918	152.141	178.309
GK022_01195	325.066	302.077	308.748	375.763	382.113	395.103	378.111	395.983	385.945	430.128	375.421	375.635
GK022_01200	394.846	402.859	424.738	478.358	478.918	509.688	476.956	450.462	418.238	448.829	393.053	395.075
GK022_01205	192.365	179.96	211.314	294.442	275.107	279.459	248.137	235.583	250.694	279.714	205.353	204.575
GK022_01210	2342.35	2483.95	2682.52	3718.91	3961.07	2661.77	3990.31	4062.89	4135.22	2362.36	2399.57	2313.72
GK022_01215	5582.79	5656.26	5968.65	6953.6	7062.43	7234.63	7600.35	7264.56	6562.21	3988.66	4258.69	4511.36
GK022_01220	11.1714	13.1902	14.671	20.6259	14.9214	18.957	16.0504	14.343	19.1828	11.5781	9.43268	13.3191
GK022_01225	13.273	13.3264	17.3841	27.4698	24.9122	20.5658	19.4822	21.933	28.3876	15.4393	12.1849	13.221
GK022_01230	39.9006	36.6255	44.5432	43.3359	53.6575	37.8843	44.1756	41.653	50.4426	36.543	25.43	31.5695
GK022_01235	245.973	227.675	257.433	228.435	216.442	182.841	212.053	210.252	268.877	207.994	173.811	171.635
GK022_01240	1.5551	4.51973	3.82441	5.05757	8.07822	7.11113	5.59664	4.66511	4.1347	1.97674	0.444638	2.88947
GK022_01245	0.877897	1.39661	1.40367	1.5027	2.29913	2.37696	1.45501	2.27801	1.8018	0.822258	1.10973	1.92308
GK022_01250	1.6704	0	1.69151	3.62169	4.61766	5.09224	3.85743	10.6756	2.96084	1.80159	3.34323	3.86238
GK022_01255	8.62495	8.02157	11.7908	6.07758	7.15285	3.94399	5.97523	4.72477	3.822	5.58139	5.17872	8.2265
GK022_01260	60.2636	58.6225	55.3139	54.107	50.7336	55.2909	58.0668	58.2186	50.1684	77.2457	74.6882	77.8006
GK022_01265	1.896	1.98378	2.49595	3.08312	3.38669	2.16749	2.1494	3.46211	4.03286	2.76062	2.27685	2.30162
GK022_01270	1.90611	2.38642	3.2665	3.6559	2.80612	3.85525	4.9866	2.40963	2.59896	3.55813	3.22807	2.03419
GK022_01275	4.3714	5.55843	5.25665	5.92368	4.53162	3.74801	6.19454	4.24055	3.87422	6.63006	7.3821	6.15942
GK022_01280	3.38363	6.98224	6.4245	4.40175	5.18053	5.5121	4.90136	3.3982	4.94801	2.87388	1.52374	2.78723
GK022_01285	5.43216	7.0083	6.64123	6.53523	5.15582	7.49744	4.58941	5.80634	6.22341	4.82277	1.59105	3.56136
GK022_01290	6.20333	9.64682	6.36331	8.29695	8.22306	8.56517	9.64036	7.50251	9.42479	8.34141	5.96597	6.70612
GK022_01295	9.3345	11.0005	6.86276	11.0204	9.29935	11.7675	11.1136	5.25356	7.36623	8.1713	5.63036	6.43076
GK022_01300	7.25678	8.89066	8.87472	8.68387	12.3569	7.81728	9.3868	8.66407	10.1913	6.59248	7.37377	7.84118
GK022_01305	8.97699	6.52264	4.99974	10.7049	6.87213	9.23617	14.9824	17.2116	11.934	19.9691	22.9079	12.4542
GK022_01310	37.6978	35.3477	41.5736	36.1825	37.7103	37.8467	38.7361	37.2718	44.0455	25.3439	29.655	27.234
GK022_01315	1.82113	2.93145	2.55343	2.8095	2.23417	1.44131	2.9115	1.6627	2.73139	2.15301	2.80377	3.03671
GK022_01320	19.0215	19.0038	19.5629	12.6464	10.9969	16.4788	11.6991	11.8039	11.9851	26.5658	24.5377	28.4769
GK022_01325	7.71706	13.4572	11.3312	18.1958	21.6613	18.5264	10.6925	20.0803	20.8601	26.2178	23.9402	24.4237
GK022_01330	4.32155	4.75489	5.00134	10.4574	8.86143	8.38097	4.95744	7.75027	9.43832	5.24357	4.32469	3.88102
GK022_01335	1.78747	5.42094	5.58757	5.39202	6.14768	7.72945	5.28615	3.12202	7.57647	2.64031	2.64426	2.42593
GK022_01340	2.08699	2.98613	2.19465	2.69755	2.45791	3.02816	2.72989	3.22457	4.6952	2.72704	2.73112	2.36642
GK022_01345	3.23436	4.1779	5.16759	4.75298	4.95197	5.17648	5.0699	6.29969	5.98779	2.44186	3.16478	2.11895
GK022_01350	114.764	128.003	163.533	181.384	182.004	165.27	142.746	160.142	164.074	103.197	93.2493	87.0947
GK022_01355	13.3404	16.0957	16.5029	18.2925	16.1007	19.0427	17.4395	20.0144	19.8117	13.4159	10.1028	13.0055
GK022_01360	10.6826	9.49697	13.1508	15.8952	13.6297	16.283	11.0813	16.8292	17.4501	12.1993	7.54614	10.5342
GK022_01365	9.27622	8.81281	6.46431	12.8135	10.8809	16.5909	14.951	12.8404	11.6688	6.13193	5.68955	5.01628
GK022_01370	2.72302	3.16566	2.54532	5.22271	5.87949	5.5075	5.01299	5.35473	5.56919	4.06644	2.51538	1.81624
GK022_01375	20.9043	19.4178	20.6432	25.0237	29.5172	28.3451	28.6834	26.0475	31.6288	21.9866	21.3867	17.8112
GK022_01380	1.77527	2.29316	1.94752	3.10064	2.83129	2.87509	1.49076	4.23216	4.10822	3.7496	1.57916	2.56554
GK022_01385	7.16071	9.40902	7.64729	10.9918	9.32814	10.6625	11.5589	8.73532	12.0526	9.4916	11.5016	9.44395
GK022_01390	11.6797	11.9357	12.6381	15.2145	12.6786	13.5136	13.5847	13.8455	14.9426	27.2765	25.2615	24.1751
GK022_01395	138.55	132.506	149.133	143.609	136.448	161.919	142.486	134.081	115.938	121.574	125.369	121.985
GK022_01400	69.3745	72.5333	75.5383	90.631	102.086	116.985	82.7813	97.3624	87.3388	56.4867	59.563	58.6263
GK022_01405	31.285	29.6707	34.4197	48.0682	56.2724	47.7984	47.2587	45.2074	68.2747	31.7759	28.0122	31.1043
GK022_01410	2.17519	3.65268	6.36331	2.62009	1.85019	5.24962	5.47979	3.53059	5.14079	0.782007	1.93491	1.2574
GK022_01415	4.23245	4.21753	3.06139	3.27736	3.27863	4.32009	3.80802	3.1742	6.43041	2.69	2.26903	1.7039
GK022_01420	2.29499	4.2244	0	1.86596	1.70807	3.06088	3.13168	1.39689	1.35598	3.71284	0	1.65831
GK022_01425	0.293248	2.89779	1.9302	0.953713	0.374149	1.17334	0.738756	4.28379	1.29948	2.6093	1.46731	1.27137
GK022_01430	0.758401	4.78627	0.658273	3.52357	2.34995	1.98171	2.45646	1.38485	4.22491	2.62916	1.95159	1.5031
GK022_01435	1.95017	4.45039	3.21823	3.21036	1.98133	1.69271	2.09254	2.30808	3.07266	1.51907	2.09615	1.9415
GK022_01440	0.428447	2.1584	1.95238	3.01906	3.82652	3.75511	2.1587	1.5647	6.07548	1.61733	0.857516	2.22902
GK022_01445	4.55307	4.75489	3.36027	5.31235	4.38148	6.04312	4.42282	3.38194	4.85595	4.61933	3.93856	3.68028
GK022_01450	4.1314	3.39033	1.47657	3.02975	4.80606	4.02842	4.74477	3.10634	3.66151	5.11113	1.9456	3.16086
GK022_01455	6.27162	8.09011	10.0048	10.0587	9.09796	8.83931	6.60119	10.0401	7.61413	7.36645	5.5024	4.91662
GK022_01460	12.0403	11.9445	11.8673	16.1853	21.0971	14.8655	15.1661	23.1583	23.3337	5.71379	7.71139	6.12484
GK022_01465	27.457	28.6631	24.2576	28.8544	27.525	29.627	25.4095	31.2075	23.5893	20.6236	17.103	20.8926
GK022_01470	25.6236	26.5617	26.1637	31.4818	25.6092	28.8045	27.1654	28.0734	32.55	28.6723	20.0864	12.5902
GK022_01475	33.1525	30.0366	29.6329	44.6237	36.8045	39.0641	42.0508	43.8806	36.9325	31.5363	31.9718	32.2794
GK022_01480	20.3475	20.8377	21.7623	24.4872	21.3522	30.2133	23.6717	25.0481	20.6674	19.0112	19.4014	16.8106
GK022_01485	12.3633	11.6497	6.19387	10.2284	7.63795	12.4971	11.9665	12.8324	10.2651	29.8967	20.8375	21.2145
GK022_01490	2.62424	6.39219	3.03703	2.16753	2.55102	4.14287	2.36108	2.28185	2.21502	2.62817	4.00174	2.38382
GK022_01495	2.21412	5.73152	3.70695	4.44853	4.06793	3.64488	3.75576	3.55784	4.70952	2.67457	2.83613	2.04784
GK022_01500	20.497	20.2735	19.7018	18.905	17.4345	22.2418	16.8023	19.9614	23.4137	19.7908	17.0607	19.9733
GK022_01505	3.54924	6.22308	7.95414	8.26299	8.53713	7.98188	6.74262	6.69342	9.59139	5.5537	5.93909	4.94421
GK022_01510	1.91249	5.29374	4.93387	6.66414	6.39075	3.90418	3.44141	3.90796	3.47066	4.78838	3.18979	4.02732
GK022_01515	50.6662	53.6103	60.1807	71.3901	72.8939	74.991	72.9825	71.9316	77.8933	56.4346	46.2329	50.9777
GK022_01520	147.467	159.368	147.739	162.457	150.153	155.699	163.983	163.386	146.01	151.165	130.28	150.195
GK022_01525	91.6401	96.6261	95.129	115.702	93.7548	96.6735	105.122	118.458	104.26	139.153	118.067	122.258
GK022_01530	15.2123	18.3243	20.0444	22.452	19.1751	21.162	19.8541	29.451	31.8372	38.843	28.2456	32.1021
GK022_01535	63.6123	54.5795	44.8001	45.0263	39.9332	46.9012	40.7026	43.0953	37.485	181.191	127.656	165.767
GK022_01540	21.9936	18.1728	9.3872	20.296	25.0463	24.3117	16.4846	25.5567	18.0423	95.2757	71.6676	82.9016
GK022_01545	11.0304	10.2431	10.2844	13.8536	11.8423	21.8367	13.1316	14.2465	15.7368	59.3022	37.8269	42.3401
GK022_01550	10.0609	5.57617	4.8571	10.1459	9.25422	20.5958	14.2938	11.3218	8.70927	64.7278	46.3606	49.5022
GK022_01555	102.539	121.792	95.365	99.8735	87.0941	94.0184	94.383	93.4586	96.3204	150.274	140.253	144.855
GK022_01560	1.22187	1.42049	0.618655	1.9869	0.779477	3.49207	0.769538	0	3.2487	0	1.22275	0
GK022_01565	0.389268	3.28095	1.97094	2.32098	2.73162	3.44881	2.20646	1.77701	2.93245	0.314879	1.94775	0.337531
GK022_01570	1.06913	3.72878	1.08265	2.15248	2.14356	1.65873	1.44288	0.697231	2.57188	1.72965	0.917066	1.72164
GK022_01575	2.10178	4.71233	5.77693	6.10311	6.99135	3.68992	5.20029	5.20853	6.91873	8.25779	3.60567	5.46732
GK022_01580	29.5457	29.2654	21.6008	41.9404	32.7944	46.8022	33.2107	39.9186	35.2268	75.4496	61.7859	64.3343
GK022_01585	423.985	459.151	386.567	438.897	415.83	438.541	414.138	407.18	465.051	390.084	342.053	359.693
GK022_01590	20.0181	22.3535	18.6708	31.1242	42.6799	37.9402	28.3669	24.2887	33.1484	23.2237	13.7066	23.2957
GK022_01595	206.404	181.112	158.799	160.367	132.522	217.848	175.423	191.588	147.793	304.107	302.456	315.012
GK022_01600	3280.6	3177.95	3167.23	4005.21	5130.22	3925.94	3483.03	4056.86	8279.77	3854.26	3138.85	2857.5
GK022_01630	2504.55	2662.56	2645.86	2241.68	2237.68	1865.84	2445.28	2227.57	3954.5	2537.46	2526.7	2559.81
GK022_01635	192.473	182.093	179.115	201.466	213.503	226.818	173.549	195.49	213.28	264.507	256.429	273.041
GK022_01640	39.3732	35.7605	31.7721	51.0203	34.9293	50.9891	38.746	40.4414	45.5272	106.993	87.7305	91.4852
GK022_01645	177.898	184.844	142.512	181.095	165.934	218.874	193.657	195.231	165.252	213.694	199.486	221.277
GK022_01650	1494.54	1645.62	1524.44	1343.65	1255.9	1167.1	1509.67	1284.9	1298.27	1407.53	1305.99	1337.15
GK022_01655	93.5588	99.878	107.617	86.7096	84.7316	91.2413	93.3906	81.8898	79.0347	96.3198	90.2737	88.9461
GK022_01660	7.27875	7.95879	9.12378	8.27461	8.23262	8.14109	7.63205	5.46011	8.92665	6.74709	3.77982	4.70793
GK022_01665	66.6668	66.6383	70.7655	86.3082	87.575	85.8192	80.518	72.101	86.2519	70.9546	62.7252	74.2747
GK022_01670	93.9932	89.1964	97.2317	102.75	109.589	100.507	94.0214	88.538	101.698	80.5358	79.0318	77.2576
GK022_01675	123.636	108.631	131.616	125.545	136.818	123.158	84.8318	121.389	132.811	146.949	120.866	145.884
GK022_01680	62.8389	59.8126	68.0079	52.3691	57.1245	41.9797	31.4136	38.3676	47.6862	54.0074	53.0588	55.8494
GK022_01685	50.7885	51.959	70.3925	45.196	58.2636	51.3966	36.4928	44.0314	34.1309	49.1566	48.9691	46.4126
GK022_01690	152.502	184.126	176.032	160.026	136.261	142.477	193.424	179.697	139.079	177.479	181.364	190.018
GK022_01695	67.2165	75.9881	78.2634	69.4523	61.5612	74.8637	77.8962	76.8239	61.6522	60.7681	53.0456	55.176
GK022_01700	54.0791	55.7922	52.3743	41.6209	34.919	41.1942	46.0802	42.1635	40.151	63.0881	54.777	58.2103
GK022_01705	2.80915	2.94718	5.96684	6.3878	5.24508	5.63953	6.55905	5.00443	5.2222	2.54944	5.34812	5.4657
GK022_01710	6.28389	9.34656	8.1101	13.2238	15.6419	13.8392	10.9029	12.6556	16.7622	6.9269	7.52148	6.03633
GK022_01715	8.66902	13.4376	11.8673	16.1853	13.1089	9.91035	12.1329	14.0708	18.4962	8.83041	9.63923	7.79525
GK022_01720	4.02322	3.42996	2.98765	7.26915	5.47535	4.59931	4.72984	3.42834	9.9838	3.47135	1.61046	2.79081
GK022_01725	29.1721	26.6341	17.7863	25.4986	24.9433	18.6826	28.0881	26.2159	29.7797	22.9796	20.7868	21.9841
GK022_01730	36.6723	38.835	38.8148	51.3863	48.656	50.1743	53.2568	45.5924	64.657	40.7884	31.9163	35.6885
GK022_01735	15078	14740.2	14494.6	14556.5	14089.4	12883.8	15590.5	13235.7	16285.7	12707.1	12178.1	12456.7
GK022_01740	478.043	486.018	462.55	427.397	506.493	337.871	421.961	410.567	500.031	484.612	403.085	444.454
GK022_01745	130.495	124.605	138.678	151.322	187.823	143.65	126.143	144.31	164.514	127.144	123.254	138.071
GK022_01750	88.7952	103.229	136.621	113.164	154.755	122.337	83.7303	106.096	182.703	125.066	120.56	133.778
GK022_01755	13.5627	10.2275	19.302	22.6507	22.4489	19.6953	23.0861	21.4189	24.0404	50.9999	39.6172	53.3975
GK022_01760	173.172	172.016	169.812	386.317	355.193	599.337	432.669	431.359	362.904	133.814	154.725	146.355
GK022_01765	93.6542	96.6555	103.404	239.083	214.622	310.004	236.544	234.564	236.691	66.2751	71.5916	73.5577
GK022_01770	20.0142	19.9436	21.158	61.7529	56.6836	57.3258	54.5756	60.2408	66.2734	23.4837	18.488	15.6378
GK022_01775	5.00845	10.6326	5.73328	10.1509	7.22367	8.71289	11.7945	10.1395	9.64959	7.04581	6.75542	2.64344
GK022_01780	10.2347	12.5734	8.96744	10.9378	9.07589	9.95759	9.9659	9.80818	8.49164	11.743	13.8014	12.336
GK022_01785	49.3011	44.7024	46.6358	18.1221	16.9968	20.1228	18.0816	20.2824	15.633	40.5365	28.8783	27.4539
GK022_01790	223.797	219.226	115.092	29.392	30.8286	26.7298	35.6264	32.873	35.2935	438.626	489.073	483.647
GK022_01795	6.21407	8.27941	10.1106	6.88793	8.01748	5.5075	4.39736	7.64962	12.7473	7.45514	7.54614	7.62821
GK022_01800	23.57	27.2268	24.628	25.5517	26.9119	22.0537	21.5576	23.8496	23.0181	28.9022	21.033	26.2952
GK022_01805	10.1052	12.0933	9.02902	13.8546	7.5841	10.8726	15.3492	14.6532	17.9117	12.0207	7.7331	9.79297
GK022_01810	5.43372	3.3089	3.66826	5.61008	3.96158	7.09918	8.14805	8.26834	6.19163	6.48836	4.14298	6.0577
GK022_01815	3.93916	3.43461	1.32965	4.62622	7.95765	9.00642	9.09663	5.99411	3.49114	2.65532	5.25602	5.12342
GK022_01820	5.7878	6.05576	2.73511	7.32017	7.87682	9.48373	7.04735	10.5686	4.78755	4.36964	6.17813	6.02227
GK022_01825	2.25576	1.96683	2.28427	1.22271	1.43903	6.76925	2.13103	2.57439	3.9984	2.73703	3.38609	2.44494
GK022_01830	0.28939	1.68216	1.17219	0.941164	1.10768	5.62407	1.82259	3.17057	5.64247	1.40453	2.3168	3.51299
GK022_01835	1.76872	1.25162	1.01234	3.08456	1.56986	4.39561	3.29341	3.79138	2.45356	2.61262	3.54	2.26713
GK022_01840	19.2342	18.6445	19.5326	38.9186	45.7345	33.9195	24.3308	35.8701	58.8397	26.3435	17.9904	16.7252
GK022_01845	6.9821	7.71121	9.19145	30.6551	20.4891	23.5465	20.2278	17.8491	25.3708	6.21262	1.39743	8.47579
GK022_01850	6.4853	12.7844	11.7069	24.4542	29.5002	29.0111	19.8896	23.6844	23.9904	3.1932	2.25739	5.37887
GK022_01855	5.64438	9.84284	9.2634	16.7744	19.1213	25.1429	22.0646	19.1917	10.0048	3.77855	1.16865	3.20655
GK022_01860	2.7634	4.97293	2.60666	7.71506	8.50046	7.91937	9.72717	10.092	4.29432	0.918623	1.51529	0.72212
GK022_01865	1.35049	2.01859	1.36755	2.23091	3.77431	1.98497	2.75414	2.34857	1.93782	2.3929	3.86133	2.23047
GK022_01870	28.5656	30.3873	30.0232	35.2582	32.3013	30.2227	35.2759	39.0696	48.052	51.1671	40.7308	44.7461
GK022_01875	5.22151	5.24252	3.92557	3.43062	5.34979	6.69272	3.48783	4.91172	3.64602	5.11962	3.48353	2.33237
GK022_01880	6.97815	4.4184	3.97482	7.69995	8.02884	9.97169	7.53406	6.2573	8.61411	6.14862	5.36211	4.32193
GK022_01885	2.12842	2.94571	3.48956	5.27399	6.3364	3.36011	3.82996	5.55214	4.31163	3.93526	4.46277	2.63648
GK022_01890	38.4534	36.4561	23.8521	45.5321	47.9756	31.307	42.3593	41.1969	58.0993	44.075	36.3513	29.2825
GK022_01895	30.403	29.7049	26.2019	43.4781	43.7424	32.1681	29.7404	36.0263	51.0236	42.3837	23.3043	21.875
GK022_01900	11.9132	15.9805	19.1783	20.2002	17.928	14.6667	13.8517	16.7335	26.531	19.2732	8.55928	12.7137
GK022_01905	6.46871	3.91052	4.06129	9.11637	9.24368	5.62018	5.54067	6.61467	12.8419	13.186	10.6164	10.3205
GK022_01910	9.45039	8.18999	7.48186	13.4116	7.67298	12.7679	7.79157	14.1189	13.7054	19.4585	19.9462	21.7523
GK022_01915	4.92165	5.36408	6.69705	6.16912	2.15855	7.38463	7.74919	9.26781	7.36068	11.1969	11.6974	10.1354
GK022_01920	0.4582	0.532682	1.23731	1.15903	0.779477	1.04762	0.192384	0	1.62435	0.494185	1.52844	0.794605
GK022_01925	0.590433	1.37282	1.79368	2.5603	1.8833	0.843722	0.185929	0.808601	1.56984	0.477602	1.47715	1.79186
GK022_01930	2.28505	3.98474	5.10993	5.67686	5.34499	4.57144	4.19748	3.4771	5.56919	3.85079	2.47727	2.97203
GK022_01935	4.14539	4.1499	5.94686	6.11675	4.84827	5.52881	6.81706	4.83608	3.26571	5.96127	3.457	2.59599
GK022_01940	2.72648	2.11312	3.12907	7.48783	2.55102	3.53248	4.35011	7.96572	1.28874	3.23467	1.45518	4.0978
GK022_01945	1.37914	1.26578	1.32306	1.80985	2.96356	2.82132	1.18859	4.37392	1.02929	5.51922	2.76028	3.65046
GK022_01950	3.73892	5.36944	4.78839	2.74192	4.63009	2.76572	4.1555	3.21284	3.70351	3.73604	2.20096	6.29327
GK022_01955	1.94456	1.8449	1.85597	2.51997	1.93919	2.40186	1.57661	2.48963	2.93175	1.98879	1.43152	1.93806
GK022_01960	1.53234	2.51496	2.3732	2.44291	1.38006	0.927403	2.49784	2.79807	1.91726	1.31243	2.7061	2.65737
GK022_01965	0.323436	0.752022	0	0.35063	1.65066	0.369749	0.407402	1.18119	2.8665	0.523255	0	1.68269
GK022_01970	1.71538	0.213667	1.48891	1.19546	0.390824	1.05054	1.08035	1.45428	2.28042	1.28846	0.858312	2.12485
GK022_01975	5.45622	4.25056	4.329	2.86602	2.94248	5.46585	3.18837	5.34104	4.28728	6.55206	5.29131	7.31606
GK022_01980	1.66231	2.82446	2.46023	3.88139	2.4472	5.11629	2.73812	3.73586	4.75972	5.99918	2.55925	3.1045
GK022_01985	3.95885	4.60238	2.67259	4.76856	3.64795	6.0343	2.4933	5.22087	1.94922	6.40464	3.52153	4.19552
GK022_01990	3.29904	3.83531	2.78395	5.36464	7.71682	9.42859	4.1555	9.03612	15.5937	13.343	4.40192	6.67468
GK022_01995	6.15118	7.76403	7.24589	7.43047	7.94426	6.34313	7.90621	8.06878	7.34294	7.9205	7.63803	7.1841
GK022_02000	3.6656	5.20845	5.91159	5.29841	8.14121	8.38097	5.13025	1.73533	5.29417	14.9354	10.0538	6.82772
GK022_02005	4.85418	4.73754	4.67278	4.87251	8.56363	8.63217	5.66145	3.3923	5.41744	9.98604	5.39744	5.40418
GK022_02010	1.8077	2.4518	5.49162	3.59275	3.844	4.82193	0.758996	2.20058	3.20419	2.92449	1.206	2.08992
GK022_02015	3.79605	2.45678	3.72514	3.98795	5.69213	5.05543	4.14072	4.71636	3.88456	3.92534	4.15127	2.98613
GK022_02020	5.67023	4.59439	4.87191	4.28426	4.82302	4.91073	8.44087	2.82379	8.22326	11.1192	4.8146	5.66156
GK022_02025	2.99913	5.52053	2.02469	4.87694	5.10203	5.14287	3.77773	3.19459	6.20206	6.87367	2.50109	3.03395
GK022_02030	40.0925	48.2078	39.4393	36.261	41.5072	31.6905	40.1122	41.4155	67.0044	115.639	110.965	98.531
GK022_02040	8.11061	11.8075	15.0204	52.3592	81.3867	64.2355	24.6661	53.6363	108.923	5.6741	5.84972	6.33572
GK022_02045	1.78698	0.958828	4.59351	5.96071	6.83991	5.8143	6.4064	8.28311	7.30957	0.444767	0.825359	0.238382
GK022_02050	17.1918	15.9202	16.0283	26.1564	25.4139	19.9246	21.6549	27.4953	71.664	28.6761	29.0693	28.8885
GK022_02055	4.88747	2.90862	3.24057	3.53227	3.7118	7.71581	4.17749	4.56852	4.95039	5.74196	5.00747	5.34782
GK022_02060	2.07487	0.804049	2.24117	2.9991	2.11783	4.82301	3.04911	4.1676	3.30999	3.02106	1.79953	1.1994
GK022_02065	2.72971	2.81075	2.29034	5.41114	7.6621	5.88451	6.38553	5.12687	8.29454	2.39732	1.71706	0.946764
GK022_02070	7.42116	7.84318	8.88131	22.8189	34.2587	25.6057	24.6441	28.5805	38.0277	1.52803	0.810169	1.63796
GK022_02075	42.9344	46.2414	51.5919	72.2894	68.4364	64.1278	57.9855	61.3089	73.0957	64.917	53.2679	49.8065
GK022_02080	9.93854	11.875	7.6413	20.2514	17.8464	15.8853	19.3576	18.1478	22.5098	6.40166	11.9717	9.73475
GK022_02085	8.46598	9.26933	7.39362	19.958	19.7743	26.0646	26.0107	22.6567	13.6564	5.00023	7.17216	6.68051
GK022_02090	3.87593	4.61076	2.82959	10.3579	9.89042	15.0445	12.0351	13.1674	10.0656	4.52058	2.8865	6.40895
GK022_02095	9.56673	8.71402	7.98981	23.3082	19.5044	24.5792	18.883	23.592	16.4329	6.54186	4.54009	8.38077
GK022_02100	10.1226	11.4471	8.94591	22.3464	24.5389	24.1961	24.11	27.7259	20.3893	7.14604	6.6305	8.93682
GK022_02105	9.55461	9.11673	12.1398	18.6638	24.266	20.4029	23.616	24.5242	15.3381	6.27048	5.5926	7.19053
GK022_02110	5.79256	6.52372	6.69064	13.8347	9.35373	10.1399	13.9087	13.8826	16.0429	6.14986	8.1517	5.49357
GK022_02115	282.976	304.298	235.794	229.141	194.797	182.432	287.503	297.701	336.127	387.051	371.604	389.172
GK022_02120	507.416	498.793	415.131	466.064	412.204	448.536	494.432	534.029	502.898	869.215	719.134	794.739
GK022_02125	127.515	131.905	144.243	109.574	115.588	123.264	105.913	113.522	105.553	178.549	154.464	164.406
GK022_02130	69.5597	74.2856	72.6133	92.0559	75.9644	100.497	82.8642	88.2818	82.6976	123.271	111.741	121.758
GK022_02135	119.067	115.99	137.01	125.014	121.054	156.137	130.281	134.258	106.336	100.752	108.538	111.013
GK022_02140	25.0227	25.7984	26.6059	25.0564	23.6924	32.8213	26.2933	26.3328	32.9149	39.0969	51.136	48.1902
GK022_02145	120.178	120.436	112.563	106.232	104.948	101.274	117.002	108.076	110.354	144.871	132.442	133.527
GK022_02150	41.8637	41.0863	43.0072	57.3872	48.9619	62.2504	49.1018	62.318	49.4698	93.0023	75.2879	73.9147
GK022_02155	122.701	132.118	135.284	153.539	150.644	131.864	148.895	155.544	168.007	181.432	193.793	173.347
GK022_02160	427.538	439.263	436.741	461.365	476.123	470.004	456.276	448.18	449.063	331.92	363.418	364.451
GK022_02165	161.8	174.89	153.897	201.233	190.161	159.993	189.676	194.912	239.364	165.097	161.55	167.185
GK022_02170	16.4004	22.7033	16.5117	22.9179	17.7801	22.2168	16.1205	26.139	20.6684	29.2933	20.8712	21.8653
GK022_02175	37.425	41.9827	41.9254	50.79	46.5826	50.1949	55.3566	43.719	44.906	41.8226	41.3923	41.1068
GK022_02180	73.253	80.0742	91.7805	88.7056	85.5413	97.2598	91.6743	91.9805	90.5443	64.7542	67.3304	73.7189
GK022_02185	52.3496	53.1135	52.6325	72.2655	69.394	72.5142	76.6017	78.583	78.752	61.9236	67.3554	51.4049
GK022_02190	52.6064	45.9547	43.3393	58.6405	60.2936	67.9538	70.0071	50.472	46.3598	48.5637	58.2956	50.5111
GK022_02195	62.0386	49.9314	56.3093	71.0786	77.0359	61.6713	78.6671	92.0661	77.2332	64.7849	63.1218	64.7678
GK022_02200	57.9069	65.3685	59.7816	67.4187	64.9099	74.1385	71.7371	69.0655	70.6848	80.9007	68.8089	77.1854
GK022_02205	57.545	49.036	54.9162	70.222	63.426	91.6166	73.6226	71.5187	99.864	94.0712	88.6413	97.7038
GK022_02210	28.4789	32.2341	26.6498	28.7337	24.8234	29.1185	28.2953	32.7806	34.4862	46.2253	24.6432	32.1102
GK022_02215	23.0282	27.2169	20.6808	22.4721	19.9948	24.3107	26.8829	24.0683	23.1597	44.5697	32.0558	37.7424
GK022_02220	114.001	112.911	119.714	116.623	120.296	140.954	117.116	113.459	96.5674	110.067	100.594	103.026
GK022_02225	138.785	133.697	148.79	131.638	125.684	155.098	134.511	137.175	100.631	97.7415	105.407	102.016
GK022_02230	25.5926	31.6123	35.6345	44.5066	45.068	44.343	49.6981	45.0285	55.2869	50.8921	44.2859	38.8345
GK022_02235	62.9874	66.2299	73.7255	100.735	115.292	89.2237	82.6803	100.458	153.381	57.2363	55.443	66.6258
GK022_02240	617.762	668.172	425.016	438.404	435.911	267.328	507.216	385.462	638.847	552.034	540.098	642.415
GK022_02245	133.778	140.628	99.029	114.424	110.052	86.4288	123.181	106.587	177.083	119.61	118.596	135.963
GK022_02250	510.905	557.826	452.614	410.86	421.829	389.861	432.391	420.427	444.024	530.253	507.701	537.603
GK022_02255	313.916	327.205	319.61	268.694	253.966	256.687	276.114	250.2	257.834	373.101	332.228	379.393
GK022_02260	519.733	520.684	543.708	631.14	636.144	512.256	627.36	590.905	696.23	603.846	555.154	496.019
GK022_02265	546.175	645.522	517.892	794.761	781.621	714.914	865.538	806.975	627.946	575.726	610.46	633.035
GK022_02270	475.332	558.86	456.795	718.204	772.542	738.381	891.596	744.199	632.501	555.505	618.065	626.603
GK022_02275	176.81	172.172	200.561	320.353	350.289	299.811	313.055	279.446	446.641	196.208	184.926	184.133
GK022_02280	49.4189	53.6219	72.856	64.9645	66.1199	66.4709	56.1918	60.3221	51.2952	57.7657	42.9499	50.6488
GK022_02285	45.0566	48.8192	53.0596	58.5261	69.5814	57.191	60.1756	61.5337	67.3133	54.05	48.8202	50.5707
GK022_02290	46.9864	55.1606	35.0427	45.1847	41.405	47.2968	57.6346	70.3511	58.0676	150.163	150.219	174.169
GK022_02295	713.051	697.239	637.074	1065.62	1027.94	993.081	1059.05	973.704	1156.98	1163.21	961.447	956.58
GK022_02300	334.284	372.795	332.435	343.502	329.081	336.98	371.897	356.403	314.238	392.011	386.263	442.172
GK022_02305	151.229	150.806	146.268	190.874	196.583	185.213	181.484	181.331	177.846	186.532	161.525	178.727
GK022_02310	440.078	472.604	418.373	681.693	671.436	591.975	664.622	624.928	724.581	674.3	615.651	662.478
GK022_02315	299.615	310.974	306.234	557.169	564.67	466.026	495.015	511.87	560.486	433.687	398.682	371.039
GK022_02320	82.2199	78.9057	101.3	114.984	127.633	108.412	102.919	104.216	115.486	131.103	108.549	102.735
GK022_02325	160.828	167.795	181.653	260.533	268.335	241.739	184.689	227.995	186.394	275.385	211.384	252.287
GK022_02330	511.854	532.575	540.742	448.277	393.228	480.879	497.67	453.415	366.763	410.293	428.997	474.566
GK022_02335	151.352	165.561	186.883	179.251	195.321	206.448	190.502	186.612	172.721	102.96	108.425	108.012
GK022_02340	6.8604	7.19366	3.60977	6.12476	7.20838	4.38271	9.14973	4.54416	8.10684	3.48197	5.11538	6.99836
GK022_02345	11.7478	12.9091	12.3852	19.4232	19.6428	17.968	15.0004	17.9253	25.2923	13.3647	12.991	19.4426
GK022_02350	38.579	38.5627	37.241	66.4472	76.8232	63.8877	60.4024	54.6446	75.4124	40.2477	35.3597	45.0189
GK022_02355	27.5583	21.1533	21.2877	26.6197	33.8087	32.1102	24.2543	24.5157	30.9996	64.7323	52.5048	47.4848
GK022_02360	29.8907	27.628	26.9053	28.1633	32.2986	41.3424	31.6079	36.387	31.5276	112.833	84.1977	91.3849
GK022_02365	42.4646	37.7631	43.0013	49.1529	52.5608	65.565	50.0792	65.0291	59.0763	123.85	94.1333	91.2451
GK022_02370	11.3675	9.19326	11.0107	10.5373	11.4557	12.8069	8.81942	9.7769	12.7028	12.3935	11.5406	14.9993
GK022_02375	78.2993	84.0696	85.1471	95.6416	119.944	89.34	83.2357	92.524	120.135	79.8765	74.8625	86.9201
GK022_02380	30.4167	33.5114	32.2227	46.4681	53.2565	32.2043	42.675	46.4837	65.5269	45.2716	41.7714	52.9106
GK022_02385	115.366	119.534	118.386	121.674	155.576	105.319	126.225	125.112	230.357	138.75	130.87	134.407
GK022_02390	83.9957	82.3597	65.7329	88.4621	74.5008	56.3926	102.321	98.4841	114.733	156.212	147.32	119.918
GK022_02395	200.692	226.228	216.301	287.798	281.984	248.15	265.591	242.273	311.451	230.505	230.144	204.801
GK022_02400	158.945	163.948	163.944	242.733	239.689	269.704	233.426	198.571	213.151	193.062	210.518	224.432
GK022_02405	215.67	209.831	231.748	252.722	255.166	295.192	249.121	261.397	215.249	196.907	211.447	229.519
GK022_02415	28.9167	31.0439	34.1943	38.9552	43.3837	42.9637	34.4067	34.8287	43.3252	44.4957	48.4494	45.2466
GK022_02420	111.111	100.283	119.746	135.625	128.644	118.204	120.887	118.917	140.496	156.188	128.913	141.667
GK022_02425	69.5739	77.9721	82.5261	73.9482	72.3062	74.4952	65.3498	67.0005	66.0997	66.3187	59.1644	63.2537
GK022_02430	176.665	199.198	200.289	163.85	170.977	147.115	163.836	155.692	171.712	165.743	168.808	186.27
GK022_02435	34.8277	31.2645	23.9433	27.1335	22.4897	29.0392	32.533	30.9226	33.0376	47.212	38.7965	47.4685
GK022_02440	13.852	11.8313	12.5385	10.9714	9.2335	13.7672	8.97332	10.1176	12.026	27.5321	27.3847	26.7674
GK022_02445	65.5421	71.6053	85.5873	67.7231	73.8268	70.0365	67.2204	67.5017	62.2194	42.2362	52.3619	44.5137
GK022_02450	1047.29	917.514	1100.68	434.01	461.336	357.393	440.935	411.876	380.142	912.302	919.96	820.383
GK022_02455	1.44919	3.46863	1.98545	2.03311	1.74023	1.4618	1.71804	4.82549	2.87094	2.34451	1.87679	1.3305
GK022_02460	1.41626	3.29295	1.85597	2.6191	1.91326	2.85715	1.04937	1.9776	2.06735	4.17811	2.66783	2.16711
GK022_02465	2.24542	2.00802	2.74022	3.05837	3.30564	2.7644	1.668	3.04883	2.34723	3.35322	2.30467	2.49614
GK022_02470	1.98696	1.67272	1.5264	1.93119	1.74836	2.81977	1.46716	2.25199	4.61497	2.21691	2.1941	1.30701
GK022_02475	0.916401	1.73122	1.62397	1.366	2.77689	2.35715	1.58717	0.836677	1.4213	2.40915	5.27313	3.77437
GK022_02480	158.459	142.942	144.402	61.6234	56.2889	69.0124	75.9582	64.5905	75.1924	186.037	172.811	162.637
GK022_02485	260.278	215.569	180.264	74.69	59.8432	104.739	107.446	93.6339	83.9994	584.242	527.257	468.229
GK022_02490	170.421	148.299	110.756	56.965	43.9878	78.011	88.5759	93.7802	74.3864	408.416	351.202	332.343
GK022_02495	914.145	749.616	756.187	445.44	375.948	585.486	512.67	559.272	356.024	750.452	613.07	614.277
GK022_02500	1106.91	964.577	1048.59	688.368	671.306	902.615	743.069	777.257	558.102	786.146	706.521	715.804
GK022_02505	123.331	118.596	131.997	145.03	154.9	134.096	138.713	121.526	180.452	120.287	113.43	118.661
GK022_02510	0.765346	2.01366	0.856599	2.31441	2.15855	2.48666	1.47142	2.20662	1.071	0.586506	0.967454	0.977976
GK022_02515	1.8718	5.16815	2.36932	4.43882	5.52268	3.61095	4.27339	2.99068	4.14727	1.13557	1.63901	1.8259
GK022_02520	20.8154	31.0478	37.3844	41.7249	42.5929	38.6123	43.5339	42.312	43.1613	15.8845	20.4375	15.6651
GK022_02525	30.3843	39.905	33.4717	41.2081	45.2547	33.1363	38.9128	34.5891	48.4488	22.624	30.5335	22.4878
GK022_02530	5.77989	9.90462	7.41119	8.01542	10.0561	9.2677	7.51678	8.0184	10.8438	4.61464	5.93432	3.44962
GK022_02535	3.05872	11.8531	7.96467	10.2635	13.566	14.8193	8.25597	10.1066	11.3597	7.30478	3.78973	4.29403
GK022_02540	186.361	193.592	306.687	423.895	511.94	373.693	412.99	254.575	1200.76	270.199	287.543	273.718
GK022_02545	6140.88	6904.77	6252.68	5925.64	5988.42	4526.32	5988.16	6155.43	6218.23	6013.87	6024.93	6218.56
GK022_02550	4302.9	4648.37	4121.36	3914.54	3922.08	3362.83	3937.36	4086.89	3732.9	4186.98	4315.2	4136.48
GK022_02555	331.511	313.54	265.789	292.979	251.132	265.131	346.331	335.555	338.485	358.862	352.71	364.215
GK022_02560	21.6984	24.3675	28.1011	41.6049	44.8226	42.0174	27.5174	31.2659	46.0486	42.5066	35.1562	31.9975
GK022_02565	66.2698	49.3832	35.7646	18.1345	16.7138	14.2048	12.8608	13.25	23.1061	46.7492	36.8219	35.2457
GK022_02570	284.336	233.294	147.167	37.4005	34.4804	31.3876	35.8514	27.8236	26.754	134.884	105.588	96.7237
GK022_02575	371.182	309.048	169.78	38.8742	34.7715	40.6295	41.1535	27.9377	29.3795	140.263	110.686	134.876
GK022_02580	348.371	280.774	168.298	47.6856	41.0329	32.0216	50.9637	30.6887	36.4099	159.78	122.921	116.582
GK022_02585	81.0638	57.5138	39.3779	11.4755	13.1559	13.7941	14.5771	13.1198	13.4161	68.7669	46.3244	41.5652
GK022_02590	27.7001	20.455	9.02902	3.8664	3.79205	2.98997	3.29445	3.03917	3.58235	20.3871	9.99354	13.4009
GK022_02595	73.34	57.3596	28.3687	10.5162	11.6299	10.1336	11.3763	5.64996	7.11502	34.7696	21.9259	23.7838
GK022_02600	100.609	77.2503	48.8079	13.9506	14.0306	16.0487	17.683	11.5355	9.53873	41.6377	29.0339	25.5626
GK022_02605	128.763	92.5124	59.9308	19.7245	16.0714	16.2286	16.1183	11.6831	14.8849	44.3149	38.4167	31.2063
GK022_02610	130.962	113.084	69.4469	21.025	19.0051	17.4858	16.2442	14.6038	17.543	48.3583	43.2188	40.5682
GK022_02615	89.7707	89.3282	67.4615	62.6145	76.7481	78.988	63.401	63.1198	76.5537	82.4635	70.5425	74.4823
GK022_02625	75.2246	85.2292	58.0998	73.7169	79.71	98.1424	82.5747	79.157	65.7273	78.554	50.8241	85.4949
GK022_02630	6.87301	11.719	9.27983	15.3985	13.446	14.4048	11.2545	13.3868	25.5835	17.0494	7.79506	15.4948
GK022_02635	18.5026	13.799	16.9688	10.9753	9.35373	7.58278	8.35498	7.64962	5.56919	17.5083	11.1795	19.9786
GK022_02640	15.9146	16.4371	15.4241	9.77408	10.5447	9.13578	8.94767	9.10471	7.02203	17.7907	14.2174	17.886
GK022_02645	67.8023	63.2602	55.7942	26.9034	28.8165	31.4937	27.9901	30.2659	21.3082	66.3743	58.5099	63.5684
GK022_02650	57.3594	58.7059	50.7198	26.7675	26.0408	29.434	29.0331	28.4872	24.2223	59.3022	52.0013	58.0761
GK022_02655	51.4963	49.3248	40.6789	22.7308	24.9724	31.0534	26.5663	25.6248	22.7651	47.8622	43.6907	49.4553
GK022_02660	62.3355	66.3234	45.4045	45.4463	41.4716	41.1871	53.7231	57.8001	57.2919	104.975	96.1855	90.4006
GK022_02665	341.111	319.284	273.926	169.861	157.018	196.339	216.951	214.36	146.129	360.799	379.35	349.464
GK022_02670	255.528	271.496	212.91	211.682	202.869	190.073	250.952	232.969	247.783	339.398	310.711	341.126
GK022_02675	31.3498	33.9714	33.7217	48.4548	45.8823	48.4609	46.8611	47.5287	59.4983	74.893	72.1524	70.2072
GK022_02680	4.61157	11.1348	10.6568	10.1268	11.7676	9.19203	10.7239	6.90934	12.7852	9.75617	8.28318	10.8681
GK022_02685	11.2124	24.3655	15.2844	21.6923	21.3485	21.4947	17.5998	17.7966	17.4283	17.0232	14.3278	18.2479
GK022_02690	174.232	183.297	155.008	311.768	295.116	248.671	284.807	286.461	438.697	524.862	510.214	458.417
GK022_02695	109.162	106.463	118.558	133.396	134.198	158.281	124.187	130.695	115.357	131.513	115.55	123.383
GK022_02700	59.0073	39.2886	44	68.0393	65.0198	72.9758	59.4609	98.932	79.8704	164.889	153.53	125.586
GK022_02705	19.9131	27.2964	33.4074	37.6974	37.9205	30.2395	20.5903	34.7334	42.6721	38.4663	22.0096	28.3481
GK022_02710	25.4223	31.2075	32.1795	35.3563	33.9295	34.1294	30.7581	37.7173	36.0198	42.0753	35.1484	35.3856
GK022_02715	27.2721	30.5121	28.3592	33.221	32.738	33.1886	39.1541	35.8767	38.9844	42.2232	33.4546	34.5812
GK022_02720	19.2444	17.7629	18.8452	19.315	18.6175	21.8187	16.9816	20.1768	20.8042	29.0809	21.7979	20.0791
GK022_02725	15.627	11.4387	10.5497	22.5879	16.6152	26.1354	16.0388	15.8528	19.4922	30.4314	17.376	11.0408
GK022_02730	105.105	105.23	120.423	162.946	196.71	135.822	159.538	158.624	240.763	104.956	90.6927	80.1154
GK022_02735	14118.4	16536.8	15253.3	15462.1	16761.2	10687.5	17155.5	16051	16795.5	16247.8	17099.2	16437.5
GK022_02740	26934.2	29950.6	30204.8	25810.4	26793.5	21815.5	27888.1	26491.2	22209	20278.6	22825.8	22519.7
GK022_02745	21.2455	22.8437	22.2211	32.223	33.1516	31.7565	26.447	31.327	37.57	37.9212	32.141	37.0167
GK022_02750	20.9273	25.2588	20.6518	25.4323	24.6598	30.0191	18.8047	29.2076	23.1543	29.5433	24.8108	26.5832
GK022_02755	64.7528	73.8509	59.6924	93.3138	90.0237	70.4512	86.4851	96.6299	90.2379	117.942	79.7708	88.4795
GK022_02760	83.7071	69.2646	64.571	138.164	135.489	119.804	149.474	216.387	308.966	1234.73	1314.5	1234.6
GK022_02765	82.7699	72.9978	69.705	123.946	126.382	112.663	127.309	124.773	153.557	145.313	153.563	142.956
GK022_02770	89.2737	82.1005	81.0986	126.357	123.73	130.595	117.476	122.346	123.862	129.714	138.744	135.505
GK022_02775	84.893	87.3131	77.8894	139.323	132.288	134.003	129.308	144.865	139.872	144.378	152.253	133.284
GK022_02780	60.405	57.3797	62.4232	91.2296	89.4533	106.12	77.6474	78.8126	66.4381	63.3114	68.612	77.5356
GK022_02785	116.633	112.735	132.28	186.588	195.365	173.143	164.331	155.774	230.362	107.283	100.377	107.777
GK022_02790	69.7769	78.0031	81.0443	86.0038	91.9158	89.342	89.024	89.0767	81.2445	81.425	74.3427	80.7863
GK022_02795	154.087	156.361	151.075	111.251	108.619	100.472	123.426	109.863	122.378	192.337	184.478	201.473
GK022_02800	22.752	19.0443	25.4971	37.1619	41.2209	45.9508	30.1871	32.9593	44.3615	49.0777	48.8764	54.7127
GK022_02805	8.68609	8.73869	8.6831	10.02	10.7272	11.9668	10.9411	11.489	15.8898	13.1516	12.3699	14.7736
GK022_02810	4.52576	5.35375	6.75384	6.28349	6.38215	6.80765	5.00061	5.21942	3.51844	4.23893	4.29068	4.95696
GK022_02815	11.2893	9.38428	10.0104	17.1212	11.6424	14.6444	12.7465	13.0308	11.3013	8.42218	10.3024	7.8108
GK022_02820	49.1744	50.836	63.0853	64.0495	61.3507	59.9516	50.7024	48.401	57.5571	41.5395	41.0084	38.5009
GK022_02825	392.77	374.695	358.364	355.549	351.043	430.92	351.197	372.708	290.008	322.55	333.448	335.598
GK022_02830	319.879	292.554	245.609	230.776	199.822	282.536	230.389	247.127	187.306	315.598	280.289	296.081
GK022_02840	54.3028	56.7943	48.9778	85.7709	84.0594	94.3416	86.4198	79.7879	75.5538	56.6782	49.8624	47.7607
GK022_02845	57.1681	72.3409	58.589	94.9559	83.988	88.044	100.968	100.051	78.2404	59.8808	74.081	79.0729
GK022_02850	9.97724	13.885	14.4544	15.3952	14.5881	16.1514	11.6501	16.7557	16.265	20.1471	19.0944	16.5446
GK022_02870	5.27004	4.24784	6.8309	5.02756	5.55844	4.57874	5.66458	4.87572	4.23472	3.86507	5.34418	6.7021
GK022_02875	1.96691	4.26146	3.71193	6.5907	7.52861	4.70152	3.82892	5.38739	5.38808	3.47135	6.08395	1.86054
GK022_02880	2.15155	1.38961	6.53623	5.44238	5.79524	5.05591	4.21573	6.32965	6.77989	2.70728	6.2201	2.07288
GK022_02885	0.819638	0.952873	0.829997	0.592368	0.697172	1.71784	0.516212	1.74611	0.726417	0.884008	1.64047	1.65831
GK022_02890	0.99971	1.8886	1.01234	2.84488	2.23214	0.714287	1.57405	2.51003	4.20854	5.4585	5.00218	3.25066
GK022_02895	52.2071	51.6541	54.5541	57.8008	55.4137	46.4763	54.1475	60.6464	64.3833	76.1944	81.5911	83.9874
GK022_02900	289.384	323.012	300.177	277.858	266.69	275.857	282.689	278.529	229.474	329.794	340.779	370.766
GK022_02905	90.8955	103.374	88.1294	35.9505	33.8707	26.7635	29.7054	33.0226	43.0198	123.77	104.717	96.619
GK022_02910	495.757	585.625	453.014	309.985	278.149	287.607	397.542	369.639	335.968	536.253	525.201	615.053
GK022_02915	131.962	103.284	135.974	150.9	154.706	188.572	128.675	143.204	143.627	176.502	140.166	141.022
GK022_02920	306.035	285.617	323.715	400.153	409.389	352.975	329.863	349.926	363.854	337.333	292.437	288.571
GK022_02925	507.09	528.254	601.061	667.016	708.802	667.547	658.785	590.723	525.288	459.339	409.626	411.065
GK022_02930	161.406	153.662	162.793	221.498	221.382	281.24	195.548	185.89	197.588	138.617	132.631	138.65
GK022_02935	155.814	160.327	179.804	228.287	218.64	253.837	212.575	198.653	179.438	145.332	121.642	147.515
GK022_02940	190.997	223.39	256.123	257.252	253.289	351.339	252.975	261.043	240.062	161.989	191.136	193.716
GK022_02945	215.337	227.308	252.391	293.017	291.972	331.239	249.33	255.929	213.108	162.835	173.362	179.457
GK022_02950	178.019	208.461	198.086	260.308	236.704	229.836	217.39	216.394	201.801	170.79	176.077	194.295
GK022_02955	124.892	137.584	126.206	139.651	129.616	172.409	125.325	142.474	136.445	146.138	144.634	126.683
GK022_02960	67.9345	67.5484	75.366	82.9375	83.6207	87.1717	82.475	84.8089	87.5752	107.356	100.147	105.899
GK022_02965	90.2091	95.8487	98.3761	101.364	104.141	101.647	104.888	100.079	85.2653	121.585	89.2153	102.593
GK022_02970	61.0691	64.2708	73.6123	95.4896	110.643	93.4593	78.1606	86.1009	95.9615	98.9744	82.7953	77.6071
GK022_02975	46.5814	44.4503	67.3858	105.153	128.938	109.468	67.4825	91.4424	98.3605	47.9892	40.1816	56.1358
GK022_02980	144.371	152.826	185.222	235.585	263.878	234.821	191.001	194.723	234.264	111.477	98.9422	111.274
GK022_02985	127.606	127.18	141.656	160.165	170.554	188.98	146.882	148.776	170.62	115.177	91.7542	103.526
GK022_02990	47.3808	54.1838	57.9844	61.0041	60.4521	64.6743	63.7394	60.7114	63.2734	61.7114	56.9154	52.4439
GK022_02995	79.0141	83.4615	95.0254	137.641	148.135	143.097	111.976	101.839	120.033	80.651	69.1264	72.986
GK022_03000	97.491	99.1609	100.294	123.188	128.884	107.583	121.735	110.699	131.322	118.604	114.139	124.081
GK022_03005	74.2438	74.5479	80.4917	69.5158	73.563	63.3004	79.9234	74.7328	92.2172	105.589	93.9593	88.3825
GK022_03010	1189.8	1284.31	1057.55	2215.66	2094.44	2246.97	2102.84	2057.28	1455.42	1423.59	1441.56	1650.26
GK022_03015	444.497	448.306	403.059	787.547	755.206	935.832	694.715	721.448	654.537	670.206	647.872	661.112
GK022_03020	52.5825	55.8398	51.711	60.2922	50.8004	49.5633	60.0239	55.8554	83.1218	94.8836	100.94	97.7638
GK022_03025	53.4673	50.2558	56.4469	42.3416	35.8022	30.3449	48.7197	53.3165	51.083	94.4746	75.8951	75.6245
GK022_03030	61.3207	61.8407	56.3983	47.624	42.2005	61.6554	54.5477	44.9341	48.8564	87.1605	76.2089	83.5752
GK022_03035	105.542	114.738	85.0943	72.4282	63.27	91.4	90.6022	91.4346	91.9442	230.384	223.418	225.728
GK022_03040	26.7471	25.6512	27.3725	40.5328	38.471	54.0978	38.3379	45.4721	55.4584	108.58	88.7483	88.0935
GK022_03045	14.2734	17.3241	12.9084	21.8965	19.242	20.8327	15.9436	19.9983	15.4346	18.299	17.0687	22.1062
GK022_03050	28.6752	28.8053	19.7343	21.7302	18.8259	27.0525	18.2351	27.4515	19.2454	18.9167	21.731	30.4163
GK022_03055	52.0622	55.5225	52.6126	136.722	138.205	123.225	103.252	118.347	169.686	87.3204	65.0718	70.478
GK022_03060	1472.92	1591.51	1348.75	1660.52	1608.11	1851.45	1629.88	1797.11	1480.11	1306.36	1316.17	1321.52
GK022_03065	2370.37	2518.07	2321.05	2536.02	2428.12	2801.87	2694.93	2735.91	1925.57	1541.05	1706.98	1857.29
GK022_03070	3703.77	3767.09	3755.26	3775.75	3760.07	4862.57	4027.6	4220.79	2777.91	1951.99	2220.09	2353.87
GK022_03075	659.546	701.958	704.58	751.369	763.264	788.587	744.021	782.231	755.133	468.505	505.629	534.202
GK022_03080	35.2728	35.2173	46.14	49.5751	50.4042	40.4184	44.3254	42.5853	61.9336	45.7858	44.0192	50.231
GK022_03085	85.3518	87.1905	69.2376	110.685	116.472	133.236	103.221	102.334	125.843	78.3832	75.1457	93.9164
GK022_03090	77.8094	85.086	59.7028	109.998	108.943	124.658	89.6285	122.506	111.056	102.259	112.082	116.346
GK022_03095	92.0213	73.638	52.3828	106.625	95.1835	136.576	109.262	124.337	106.037	117.845	125.014	136.698
GK022_03100	134.507	125.476	102.903	112.481	97.6945	147.482	132.745	135.542	110.817	120.252	112.901	138.261
GK022_03105	164.633	164.066	123.381	111.007	112.651	142.477	133.598	143.472	107.772	127.5	125.997	152.979
GK022_03110	210.197	226.745	196.46	180.814	178.571	177.475	189.78	188.554	224.417	238.531	225.647	273.81
GK022_03115	588.117	660.267	569.464	557.606	541.999	562.729	551.618	617.052	561.935	631.028	648.127	725.312
GK022_03120	163.764	167.99	168.138	178.575	196.686	180.104	155.712	159.996	172.965	217.66	200.97	204.383
GK022_03125	406.257	426.098	395.574	350.191	395.408	327.858	327.718	314.895	288.839	345.503	368.16	381.627
GK022_03130	231.355	230.224	244.042	287.061	299.217	281.187	243.486	245.529	256.656	214.073	205.684	218.971
GK022_03135	304.695	314.303	312.117	303.434	310.526	280.96	287.488	264.264	285.579	206.103	230.685	260.151
GK022_03140	207.405	229.524	242.657	185.752	215.027	230.379	191.669	196.133	204.895	155.979	187.337	196.471
GK022_03145	140.431	151.269	152.097	165.049	173.77	166.474	149.013	160.143	184.147	163.1	153.93	178.386
GK022_03150	106.082	111.777	103.876	119.173	114.369	91.9281	122.748	119.433	149.423	166.294	154.048	155.386
GK022_03155	51.575	54.7171	60.4117	81.9597	81.3073	87.1202	73.8295	73.7949	88.6894	47.3232	52.0527	54.351
GK022_03160	63.2552	64.9053	71.764	114.833	125.556	110.887	103.473	99.8864	111.955	73.2915	64.7119	65.5244
GK022_03165	59.0383	65.6162	71.9667	136.163	156.805	138.983	72.8298	136.739	193.137	98.8561	74.7795	87.127
GK022_03170	694.535	574.877	573.786	478.66	487.655	860.814	462.3	529.088	395.486	1004	975.517	977.364
GK022_03175	626.779	490.052	535	413.161	409.065	795.769	394.648	468.153	312.016	940.915	849.554	831.392
GK022_03180	471.811	409.1	332.331	372.57	330.634	497.611	362.553	423.606	330.52	899.744	800	783.716
GK022_03185	411.682	381.46	423.611	893.03	942.659	658.068	1027.88	841.078	1892.64	762.214	578.653	462.61
GK022_03190	66.7076	63.2327	82.9278	85.6268	90.6254	84.4802	70.1979	82.4164	82.579	78.5265	70.5838	72.8328
GK022_03195	62.8929	64.4714	66.1766	83.8939	82.1734	93.6556	65.1704	81.5868	86.5698	78.0954	75.6776	76.2821
GK022_03200	188.289	162.684	208.18	183.553	177.257	239.242	170.661	169.226	147.307	151.289	141.466	139.462
GK022_03205	66.4423	63.9219	62.6096	62.2748	62.1074	62.9452	63.1559	71.0532	81.6491	94.5518	88.1922	71.4811
GK022_03210	95.8667	114.958	99.7814	37.1797	41.7586	35.0939	40.8606	38.8889	44.0246	89.1881	101.511	98.5227
GK022_03215	30.3951	27.7461	27.5821	56.9675	57.5561	62.0314	51.4972	55.3062	58.9982	30.9064	28.9177	23.2002
GK022_03220	70.9206	61.2556	63.3013	108.376	105.567	145.278	97.5543	117.582	94.7508	43.1923	46.2554	52.2145
GK022_03225	271.48	294.799	260.928	286.358	274.414	250.247	308.589	299.52	340.894	186.784	207.763	211.531
GK022_03230	1756.25	1816.98	1713.92	1596.83	1574.18	1532.03	1704.62	1580.42	1270.3	1114.78	1165.72	1204.17
GK022_03235	1628.35	1631.36	1755.48	1695.06	1740.94	1828.89	1678.58	1588.95	1222.43	932.654	995.095	1058.31
GK022_03240	512.579	515.39	559.182	651.835	602.504	675.118	594.363	554.613	457.502	357.578	336.51	361.552
GK022_03245	174.794	177.583	177.295	207.177	217.858	211.101	196.712	188.587	177.264	161.245	136.97	141.631
GK022_03250	84.6857	88.8933	73.8917	107.404	102.148	89.6451	88.9356	93.0823	110.395	103.252	95.032	90.0058
GK022_03255	63.1199	64.9959	81.7228	90.7837	91.9403	82.2425	64.5661	73.682	94.7669	84.566	77.3019	78.8662
GK022_03260	84.0933	79.213	112.377	123.889	130.219	106.323	102.484	109.72	130.712	89.0696	75.3792	79.7721
GK022_03265	94.6638	87.6643	110.639	121.521	143.409	120.964	112.856	111.413	124.139	99.6933	97.3696	94.2102
GK022_03270	257.331	262.187	247.444	366.562	346.895	297.012	387.98	370.112	424.808	183.282	177.555	179.364
GK022_03275	842.223	880.142	795.99	1108.1	1026.04	886.667	1141.65	1045.86	1153.88	740.578	755.142	765.824
GK022_03280	330.74	328.51	297.424	339.232	290.202	353.592	319.115	327.384	331.614	390.044	436.848	381.411
GK022_03285	272.661	262.342	244.682	283.174	257.163	286.905	290.316	318.533	284.639	468.894	437.177	359.989
GK022_03295	132.581	119.561	163.43	144.4	148.606	151.92	144.37	152.723	140.563	141.824	148.177	152.564
GK022_03300	90.5319	87.7663	110.011	107.459	98.6709	110.161	110.556	104.604	134.179	92.8425	114.859	130.744
GK022_03305	60.2325	57.2392	54.1604	48.2275	43.0484	40.0001	59.1845	62.0662	61.1346	100.679	90.5394	96.2195
GK022_03310	73.8932	65.0132	57.8518	49.4302	41.0651	40.3206	55.5756	47.7518	53.9601	96.9809	107.095	108.609
GK022_03315	11.4165	10.9302	10.8808	13.7415	15.4229	15.7383	11.1025	15.7883	13.3916	23.2229	20.3295	18.9249
GK022_03320	17.155	13.0401	18.4854	23.6044	16.5561	26.4001	21.3316	19.6787	20.6617	25.9744	22.89	16.7821
GK022_03325	25.7782	24.8216	26.9718	34.0612	35.532	39.5103	30.9414	25.5567	30.2508	38.816	36.5874	37.398
GK022_03330	25.7786	26.5202	26.4151	28.9441	22.971	30.9901	24.6109	18.3057	36.9898	43.5251	33.7821	33.5286
GK022_03335	33.933	28.8562	33.4074	35.083	41.29	50.645	26.5161	28.6861	41.212	44.2225	35.8442	46.859
GK022_03340	19.7086	16.9352	18.0776	27.7134	22.4125	22.6939	21.587	25.5567	25.3145	56.6067	46.02	46.3141
GK022_03345	40.27	53.6584	55.2084	54.7378	56.5176	49.9317	41.3599	40.1605	55.4566	42.0962	51.459	44.0502
GK022_03350	37.281	36.5507	39.4317	29.3931	34.3174	34.7055	33.3349	30.285	37.7062	33.3648	35.071	35.2648
GK022_03355	18.8982	20.3603	17.4873	18.1029	17.5642	21.8836	24.5226	24.6913	18.6259	41.7751	40.2694	31.9255
GK022_03360	52.3658	45.8614	34.8214	38.7919	31.6245	33.5239	43.7537	38.8856	39.2938	52.2424	63.9326	69.9253
GK022_03365	121.335	114.942	123.141	75.1742	72.6845	71.8149	90.3113	81.5492	72.0078	107.288	104.461	109.174
GK022_03370	244.779	241.247	253.758	136.757	125.33	135.094	151.292	158.561	114.731	182.147	223.517	195.646
GK022_03375	90.4488	90.7691	81.8481	73.0186	51.2117	52.8001	65.4492	68.7749	61.4004	80.058	90.2393	80.0962
GK022_03380	25.9525	27.1029	25.3896	41.4865	39.2857	49.0287	29.6426	34.1364	47.5609	33.8023	30.3732	36.234
GK022_03385	14.2959	16.0515	14.4765	25.2999	21.2018	23.0477	18.6228	22.0883	27.7222	22.9302	14.9176	21.8252
GK022_03390	8.15281	13.2252	11.1358	15.6212	15.2401	12.138	14.0905	14.5409	19.8283	12.5762	14.4201	15.4537
GK022_03395	10.2796	11.9506	11.1358	18.4004	16.4707	13.3913	13.8517	13.0958	19.9159	13.9231	11.9617	18.2414
GK022_03400	6.28389	5.27609	6.36331	15.8952	13.3625	13.5692	8.79472	11.4744	16.7076	9.03653	8.3846	15.1353
GK022_03405	5.3643	9.66624	17.1111	20.9352	32.5099	25.7562	13.5138	18.1212	9.9838	16.9228	5.90501	6.51189
GK022_03410	18.96	26.7443	25.8555	39.738	46.1236	50.5748	27.3849	32.3131	41.6729	18.8131	17.2029	18.4129
GK022_03415	10.9968	11.1348	15.4464	20.3818	15.3884	27.5761	13.8517	14.8983	21.3785	20.0862	14.1997	14.1491
GK022_03420	10.9968	11.8489	10.4568	22.8251	28.0612	18.0906	10.6421	21.5495	35.6564	18.2246	11.5416	9.07013
GK022_03425	32.1614	37.0983	42.2938	47.2108	54.7253	48.3187	32.2352	44.9592	54.6779	37.6565	41.4519	39.2804
GK022_03430	4.27654	7.45755	5.5679	6.95416	7.79477	8.73018	5.77153	6.69342	7.03884	11.3663	15.8958	9.53526
GK022_03435	1.97943	2.09664	1.15812	1.71668	2.41326	2.26286	1.71761	2.32931	1.16953	5.97767	4.57799	4.34808
GK022_03440	4.32018	4.18536	4.63991	6.06715	6.76475	5.12586	7.00829	5.9165	9.34	4.18293	4.06129	4.02978
GK022_03445	6.45684	6.56812	4.90384	4.59357	2.57442	2.30669	0.762478	2.21067	2.86124	1.63217	4.03846	4.54893
GK022_03450	11.4457	8.08808	9.3177	7.54212	1.43169	6.41401	4.523	3.27841	3.1824	5.08305	4.49175	3.11356
GK022_03455	13.6265	9.72725	9.92538	6.47903	2.2876	6.96896	6.02247	3.71048	5.72053	5.22118	5.74163	7.25509
GK022_03460	4.13414	4.22942	3.68402	2.15123	3.37578	1.89044	2.29126	2.11371	5.86231	4.54799	7.28136	5.7355
GK022_03465	8.6062	4.76436	3.31999	1.33283	1.91722	3.59184	2.40899	1.99555	3.63208	5.08305	6.01504	1.89521
GK022_03470	10.9968	9.68514	6.07407	3.61255	4.46428	3.42858	1.88887	3.04246	4.43004	5.93022	4.6687	2.88947
GK022_03475	8.50697	9.16616	6.7235	5.84824	5.82402	7.11592	6.53381	6.81971	6.25221	6.37779	5.39858	6.47678
GK022_03480	4.86844	7.76448	5.8466	5.86125	4.96299	4.86637	5.6701	5.71807	4.50987	10.053	11.4577	9.5883
GK022_03485	3.7584	4.04569	5.07454	1.65994	2.30883	5.8879	4.20811	4.32107	2.22063	2.70238	4.73624	3.13819
GK022_03490	1.63928	1.42931	1.52166	0.74046	1.22005	2.34251	0.344141	1.24722	0.242139	1.76802	5.19481	2.60591
GK022_03495	1.87543	1.58566	1.89913	0.554484	1.95776	2.72869	0	2.17925	2.11543	2.48242	4.43604	3.25234
GK022_03500	0.838467	1.6496	1.11031	0.908964	0.905199	0.958527	0.947818	0.628121	0.685942	2.19123	1.07574	1.37949
GK022_03505	5.84063	7.46198	6.40732	10.2231	11.566	8.69395	5.3261	7.49885	9.05861	11.4667	6.81901	6.80525
GK022_03510	2.10298	1.73175	1.33097	2.27979	3.24213	1.90325	0.882976	1.92002	1.24253	2.97692	3.68288	3.495
GK022_03520	0.814579	2.20965	2.47462	0	1.0393	0.310406	1.36807	0	0	0.439276	1.08689	0.941754
GK022_03525	1.35763	0.315664	1.09983	0.294356	1.0393	0.620813	1.36807	0	0.962577	0.878552	0	0.470877
GK022_03530	1.88517	2.19161	1.43174	0.510918	4.20918	1.61633	1.58305	2.00803	3.06306	0.508305	2.51538	1.63462
GK022_03535	7.76552	4.05949	4.38043	1.80799	3.52427	3.6344	2.75721	1.80817	1.75522	3.45695	3.44226	2.53069
GK022_03540	6.72532	3.5923	4.87766	0.985241	2.0872	0.831171	1.03029	1.16167	1.61092	3.82279	4.72933	3.62498
GK022_03550	2.59767	1.81196	0.789151	1.59578	3.31431	1.68279	1.96323	2.05546	2.91615	1.26076	1.03982	1.20129
GK022_03555	2.88441	1.67664	0.365108	0.390866	1.84008	1.64872	0.454153	1.97511	4.47361	2.3332	0.721626	0.625263
GK022_03560	48.8422	53.4496	43.1216	43.5005	35.4496	44.067	41.113	43.792	33.5929	48.2619	53.1508	56.9073
GK022_03565	118.283	137.198	94.79	99.7328	69.4685	87.6936	86.4885	114.604	69.8866	131.477	134.205	136.284
GK022_03570	101.547	120.528	84.0573	82.0287	71.865	64.7439	81.1673	87.5308	76.2191	141.227	126.995	136.195
GK022_03575	29.8348	27.1251	15.4933	25.9161	21.4729	13.9926	30.3532	22.6994	36.2724	28.7745	27.9426	22.553
GK022_03580	8.79745	1.1801	1.7132	5.13538	4.3171	3.48133	3.83585	6.79639	6.59735	3.83184	4.06331	3.52071
GK022_03585	3.14195	6.57482	2.75743	6.35809	4.27599	6.70478	6.59604	6.1197	3.7128	6.7774	9.64229	7.62821
GK022_03590	12.8045	15.4113	12.3562	11.9214	8.26459	17.91	10.8157	9.62752	8.81153	4.87416	3.61801	6.531
GK022_03595	11.4367	16.364	13.066	9.21923	6.36053	17.4324	8.4957	6.42568	5.71771	4.26976	4.69538	7.62821
GK022_03600	16.8816	14.512	8.90863	8.89273	12.2862	11.2803	11.2311	7.16377	8.63978	8.65492	12.6109	6.3912
GK022_03605	41.3611	38.6203	40.7537	28.5402	28.2287	25.3681	24.5609	26.7337	18.7358	18.3748	14.8483	17.4196
GK022_03610	45.4062	43.0545	37.2151	33.8414	27.6991	28.0627	28.597	25.1327	30.1814	21.1192	17.8917	19.1936
GK022_03615	24.986	21.7421	17.7264	16.3818	16.7985	13.6832	17.5266	16.9384	20.1552	22.0265	20.0632	16.0867
GK022_03620	32.943	31.6854	31.6794	36.7406	37.2536	32.8917	31.5245	34.9673	35.2876	55.8259	41.3628	43.4841
GK022_03635	3.36572	3.78979	4.99449	3.64871	3.53803	3.43628	3.25295	4.09722	4.12731	8.082	7.2871	5.57983
GK022_03640	4.17756	4.28527	5.97227	3.5964	3.29209	3.09019	2.63105	3.14105	2.39569	7.15602	7.37751	8.73622
GK022_03645	19.4243	18.0415	18.1087	14.484	15.9975	13.7464	19.8066	21.0186	21.8604	22.1136	21.1868	24.9521
GK022_03650	13.9493	14.9234	19.5851	25.0489	23.0386	15.3597	23.4993	25.6277	36.5573	17.4445	19.526	18.1059
GK022_03655	7.61922	9.35999	8.9484	7.11027	8.36825	8.39594	6.18379	5.52207	7.79687	4.95597	5.581	4.42709
GK022_03660	4.90627	6.98224	9.33693	8.52839	7.0153	5.31869	6.07343	7.72318	7.34705	4.7898	6.43357	4.54759
GK022_03665	8.8428	9.31371	10.2556	10.4876	11.6681	10.3682	9.99606	9.6606	12.7269	7.21409	6.65582	7.20879
GK022_03670	11.6386	13.829	13.5189	11.0401	17.1424	16.925	11.5341	7.81333	17.2927	6.64554	7.87892	11.1307
GK022_03675	5.54581	5.56561	6.52788	7.91335	7.13625	6.71923	5.31379	7.61665	5.79724	4.83109	5.12292	6.98705
GK022_03680	15.7097	19.0936	17.6437	20.8238	21.137	16.8164	17.6294	11.8656	23.5425	14.2094	17.0074	12.2596
GK022_03690	4.61967	8.40617	6.71198	2.93953	4.2284	5.05154	3.79498	3.30086	3.20419	8.44854	2.81401	4.70232
GK022_03695	5.03244	2.8169	3.39736	1.91955	2.85368	1.49153	2.6999	2.3824	0.82594	5.87997	4.29	5.65651
GK022_03700	11.3323	9.79413	10.7961	33.6224	39.0003	29.5749	28.4546	29.9502	53.7852	14.9562	11.7882	14.4807
GK022_03705	50.5385	61.4738	56.3898	186.177	197.025	129.459	188.029	170.896	283.673	149.896	191.998	146.072
GK022_03710	295.934	284.294	250.721	323.885	318.768	266.117	290.84	266.544	305.184	352.76	293.752	308.275
GK022_03715	2.36491	1.92453	4.78959	5.12749	4.22426	4.05531	2.0852	3.8865	7.54536	1.53038	0.473324	0.820238
GK022_03725	6.26401	9.33206	5.77934	8.90333	9.35373	8.38097	6.95506	9.91304	11.5144	4.8793	6.03638	5.63264
GK022_03730	1.69804	2.82008	1.22821	1.92846	3.30132	1.47899	1.01851	1.77179	0.716624	1.43895	0.971011	2.24359
GK022_03735	3.73177	4.89222	4.50256	8.17714	6.88867	6.44457	6.20075	4.92945	3.79992	1.54143	3.65502	4.68157
GK022_03740	4.09028	4.83312	4.14197	5.08841	6.41643	5.36587	4.56092	3.79566	3.80335	3.79679	1.87887	3.25594
GK022_03745	2.61829	5.91386	5.0755	3.48722	3.81785	4.36153	2.54419	3.41501	3.0498	3.02562	1.49725	3.63248
GK022_03750	2.19936	3.03629	3.61913	2.08625	2.80612	2.82858	2.59719	3.26304	2.43652	1.77907	1.92584	0.953526
GK022_03755	1.79854	4.18181	3.95477	3.7324	4.06494	2.996	2.45964	3.56565	2.18604	1.49641	2.77691	1.60406
GK022_03760	4.01741	6.33282	7.99846	12.475	10.8596	7.6285	6.43267	8.57918	12.1902	6.1689	3.8159	6.49461
GK022_03765	11.5833	13.381	12.6948	8.74237	8.51189	6.45335	11.266	5.75634	10.1359	12.5721	13.2057	13.9851
GK022_03770	0.599826	0.852292	0.269959	1.30052	0.765305	0.990478	1.42714	0.973588	1.65388	0.754756	1.06713	0.924632
GK022_03780	0.599826	1.47214	0.202469	0.433506	0.510203	1.37143	0.671597	0.243397	0.708807	0.539111	0.533566	1.04021
GK022_03785	11.8871	13.5956	12.3298	14.6605	14.8595	16.2851	11.9421	13.5333	13.7341	13.1581	13.0035	14.2716
GK022_03790	82.2838	72.0574	89.0863	72.5289	81.2401	72.0881	68.3866	69.3682	79.3318	95.5471	76.6487	104.821
GK022_03795	16.4397	17.3902	14.0978	19.588	18.3295	20.7408	20.521	21.0944	17.5889	34.3833	29.0497	28.5095
GK022_03800	13.9537	13.2865	15.1393	23.5547	24.4158	24.6112	21.4262	22.6889	21.2	16.3395	18.8844	14.9799
GK022_03805	16.0723	15.7346	21.3436	20.404	27.7914	18.3737	16.4267	25.229	25.7397	17.4485	21.3041	16.5033
GK022_03810	1.59249	1.5011	2.00488	1.07316	1.37286	1.32849	1.57221	1.33606	2.74645	0.487416	0.861432	0.7464
GK022_03815	35.1898	35.5271	53.6862	40.9093	42.2395	31.7595	33.244	34.6649	26.6735	27.716	29.655	36.1336
GK022_03820	64.2268	71.0592	67.3613	47.9782	50.4413	43.036	44.3594	47.7984	35.1577	69.4164	48.07	58.7325
GK022_03825	851.378	896.505	813.039	448.679	458.705	360.001	479.929	438.799	522.523	491.669	607.264	690.223
GK022_03830	3.46196	4.49821	4.33059	5.22482	5.19652	3.25927	6.49832	7.06528	7.94126	4.6124	3.5324	4.70877
GK022_03835	1.61421	5.7862	2.04326	3.42695	3.26093	0.922676	1.2708	3.19319	2.74202	1.19693	0.538461	0.816475
GK022_03840	0.4176	2.67016	0.916236	0.905424	1.24322	0.875228	0.613682	1.90635	0.370105	1.23859	0	0.482798
GK022_03845	0.41238	0.639219	0.278395	1.26665	2.10459	0.864288	0.519438	0.878511	1.34009	1.00073	0.41268	2.6222
GK022_03850	2.86537	4.23145	4.35237	6.29652	6.42245	6.68412	5.12122	4.1716	5.83393	4.94881	5.4249	6.11063
GK022_03855	39.4564	37.5301	43.0138	41.7505	44.4402	38.2	55.1689	39.2987	44.8404	38.7882	33.2505	39.9417
GK022_03860	17.1825	23.3714	22.0976	21.235	19.5113	20.8215	25.3226	21.3353	21.9287	15.2889	18.2267	14.6009
GK022_03865	13.4358	13.63	16.6387	16.5137	19.5446	18.5881	16.6005	14.8453	19.7197	20.7673	21.7527	15.2861
GK022_03870	16.5476	15.2195	19.9384	23.1616	21.5136	21.3116	16.7539	16.2554	29.1454	24.7375	28.0884	28.1517
GK022_03875	212.674	236.632	186.787	175.11	171.411	166.038	157.073	197.203	174.51	220.369	245.428	252.954
GK022_03880	0.314195	1.46107	1.59083	2.04367	1.6035	2.87348	0	1.72116	1.67076	1.52491	1.25769	2.17949
GK022_03885	2.57666	4.17231	4.8457	2.69354	5.04866	3.68202	0.927309	2.85661	3.26229	3.42415	5.34124	4.94717
GK022_03890	6.97729	9.34582	6.45108	8.05723	7.54749	5.02858	9.74394	8.58604	13.7117	23.3119	15.179	17.0977
GK022_03895	33.0299	39.3154	40.7115	41.96	40.0299	40.3729	42.8955	49.8048	55.8916	30.7351	30.2928	34.8601
GK022_03900	3.8361	7.73009	5.69738	8.45589	7.34159	8.18606	8.37543	8.87267	10.8794	4.75797	5.63036	4.87851
GK022_03905	21.2481	25.2221	23.7815	28.6114	23.8758	27.7851	25.1678	26.6829	26.8265	22.0725	18.8014	26.8927
GK022_03910	0.714079	2.49046	1.15697	1.23859	1.27551	0.979594	1.07935	1.5647	2.7846	2.54152	2.85839	3.46737
GK022_03915	1.15756	0.672862	2.34438	3.45094	1.10768	1.65414	1.82259	1.58528	3.59066	6.55446	4.0544	4.5167
GK022_03935	32.5916	30.868	18.2327	39.4086	28.352	30.3539	46.7943	48.4839	53.5277	139.007	90.7753	92.2895
GK022_03940	5.66012	8.08424	6.3867	8.94106	12.3799	7.39497	7.33324	10.6307	10.606	10.9884	7.12075	7.57212
GK022_03945	38.849	43.0984	42.7926	61.9497	67.9473	58.5204	49.9628	50.7706	63.2432	46.8462	42.2891	52.6313
GK022_03950	101.461	85.993	89.5066	152.841	158.969	140.777	147.141	146.434	172.855	137.626	133.719	137.632
GK022_03955	1125.64	1038.64	998.907	949.106	849.675	953.855	1040.5	957.351	913.028	1445.27	1589.29	1477.94
GK022_03960	24.8405	18.6899	27.4721	64.7508	77.6312	87.4897	37.3363	37.6123	45.6137	15.1717	15.9765	11.7134
GK022_03965	26.0641	31.7511	34.8367	47.0451	54.9497	35.4252	41.8445	40.1605	49.1087	35.5813	35.8723	30.9683
GK022_03970	50.6754	50.8385	48.6458	78.7789	88.0399	76.8256	72.3366	80.321	100.197	68.5617	62.4248	64.7952
GK022_03975	10.2637	17.8981	20.7868	27.0219	27.1258	57.8287	12.9282	26.7737	22.0911	17.7907	10.2711	8.89958
GK022_03980	25.9513	28.1979	33.8368	49.0954	45.5904	44.1455	30.1247	36.2374	56.4221	25.7942	23.6504	21.4727
GK022_03985	5475.39	5419.65	6045.24	7731.96	8082.2	6261.23	7509.47	7487.04	8019.93	5270.81	5646.93	5454.96
GK022_03990	9.91071	10.7326	7.97378	16.1896	14.0306	9.31219	21.5471	15.1222	20.4548	14.2765	14.4013	13.42
GK022_03995	73.5388	94.1914	76.8408	80.0496	69.4297	57.3708	86.2517	85.2893	73.0119	115.67	101.35	135.525
GK022_04000	532.208	525.262	588.853	751.254	816.435	607.331	835.877	752.663	1303.62	755.49	683.435	637.547
GK022_04005	17.7171	16.9275	26.6022	35.3227	40.273	35.1535	22.8296	32.3515	31.5845	23.7209	23.4361	27.1932
GK022_04010	408.499	403.836	292.806	249.473	219.537	206.135	291.496	241.554	246.805	550.203	393.907	471.715
GK022_04015	53.001	57.3551	47.4032	44.1027	36.5715	31.1195	42.8418	47.0734	35.2563	53.372	59.5341	61.2758
GK022_04020	55.204	51.521	59.9106	114.684	122.206	103.463	77.4309	89.7587	125.725	56.7522	39.3971	51.4904
GK022_04025	63.5066	54.3336	60.6901	73.9128	68.3991	104.972	65.4492	68.2729	59.9384	77.8342	79.7847	70.0842
GK022_04030	232.147	223.449	218.694	218.971	209.192	232.845	218.199	181.998	207.96	222.77	220.537	212.518
GK022_04035	446.698	385.883	379.257	460.55	481.878	567.594	456.15	455.845	498.283	820.416	913.271	829.02
GK022_04040	71.0638	64.4712	73.7437	83.7501	96.2395	107.463	74.245	73.4194	87.8448	83.603	77.7346	75.6605
GK022_04045	60.2434	63.024	62.7925	55.8193	61.2841	59.4516	42.7132	48.4881	55.6733	69.3777	64.7774	72.2001
GK022_04050	30.9024	29.7763	31.8568	42.2531	53.2807	39.7831	32.2621	40.1605	52.3081	52.246	44.5764	41.0378
GK022_04055	491.341	481.806	594.06	658.354	731.309	527.146	586.482	575.361	698.536	608.756	535.417	458.73
GK022_04060	6.78217	6.92722	9.95844	11.8689	11.1874	13.6237	8.60391	9.5536	9.44555	6.6617	6.10839	5.2927
GK022_04065	1432.12	1485.77	1446.65	1831.92	1929.57	1408.49	1752.24	1662.54	2287.33	1407.52	1358.1	1386.52
GK022_04070	61.8754	64.2969	74.8325	85.8977	86.7278	84.6143	82.5929	82.9984	101.047	79.9869	78.178	75.3667
GK022_04075	48.0601	51.8478	40.0064	69.3208	72.4914	59.8308	50.533	62.1001	76.5249	70.5038	68.0667	87.5832
GK022_04080	52.4232	59.7772	59.5943	76.5366	80.2114	70.2624	53.8887	72.619	83.8431	78.3114	88.0383	103.451
GK022_04085	190.956	227.532	185.666	181.991	170.612	144.587	187.275	179.73	166.211	258.865	260.593	285.834
GK022_04090	55.099	58.7992	56.5714	78.3407	75.1883	68.4203	70.658	57.2322	70.0903	60.5007	56.5961	62.5939
GK022_04095	338.179	335.432	351.604	316.567	294.087	262.507	312.966	299.415	335.034	336.614	301.815	347.99
GK022_04100	164.076	176.536	156.788	190.505	181.392	172.795	181.01	172.402	188.554	195.485	194.929	228.314
GK022_04105	61.6236	54.8763	66.4996	131.698	143.483	128.324	116.302	128.059	163.293	70.9948	60.6302	62.7888
GK022_04110	27.4684	35.2256	36.036	49.2206	47.8124	47.8039	38.2853	42.9183	44.5057	29.1675	34.573	37.3226
GK022_04115	20.2936	22.8513	35.2902	46.0731	44.7352	37.2892	36.1348	40.1605	39.361	18.5642	27.0069	18.2414
GK022_04120	9.71228	12.0923	12.7538	19.0878	19.8267	20.2719	15.3118	16.5905	20.103	12.0632	11.4124	13.1483
GK022_04125	9.42167	11.3262	10.1315	16.6014	16.5241	14.1721	13.521	14.6474	17.0104	10.0515	9.98313	11.7357
GK022_04130	14.3585	15.3678	18.5789	35.3319	36.0579	30.2236	22.5359	28.7158	31.7127	14.7487	25.7729	13.4383
GK022_04135	9.74975	13.1798	12.2838	25.6863	32.1112	32.1415	19.4209	20.9083	27.1283	10.8211	10.4375	17.1045
GK022_04140	24.0883	26.7863	30.3015	52.3893	59.7493	59.351	37.1263	29.7789	46.6751	33.4029	23.0577	28.022
GK022_04145	43.0708	40.1287	45.4712	37.7511	37.0252	34.9207	33.8597	26.7737	35.1942	51.8895	45.2419	52.4439
GK022_04150	21.9936	19.8619	20.2735	46.59	52.0084	50.0658	35.2202	42.006	50.5005	28.2626	19.6497	28.0424
GK022_04155	9.08432	13.3402	15.9774	29.026	17.0807	21.8634	27.7034	33.1761	43.2218	24.7522	11.4833	24.8746
GK022_04160	47.9803	43.6216	50.5122	74.3456	70.2743	69.8495	58.6002	60.6458	76.5082	83.4675	84.3595	84.5258
GK022_04165	197.218	205.162	192.976	214.942	220.625	234.266	202.301	207.777	231.222	159.477	175.154	204.637
GK022_04170	4.28447	5.04734	3.70229	6.68838	6.48687	7.249	5.61263	4.58977	6.88555	3.78918	3.65874	4.55711
GK022_04175	57.751	52.9521	51.2965	76.297	70.0624	55.3144	68.4541	68.1433	82.7474	70.7036	74.9746	67.9157
GK022_04180	86.9103	83.3047	103.814	109.216	132.612	109.088	118.856	106.879	141.475	88.9534	73.8386	89.2008
GK022_04185	86.3386	90.0189	112.83	135.175	144.944	108.676	137.83	126.456	165.925	108.802	98.5884	105.912
GK022_04190	24.8678	28.7649	30.1173	51.4788	57.5573	42.0001	39.8236	44.0397	59.3625	36.5922	23.01	34.6737
GK022_04195	30.5998	26.9584	32.6811	48.7223	48.8021	40.7206	46.373	35.7952	43.2218	34.0343	29.6651	33.1661
GK022_04200	125.24	128.049	113.209	146.061	144.218	146.409	158.422	151.167	132.735	140.036	157.784	158.802
GK022_04205	47.9077	46.8383	69.3207	106.042	132.501	112.078	87.1377	88.6984	112.419	39.09	34.6143	39.1054
GK022_04210	32.4906	30.6327	25.3809	11.6118	11.2974	11.2653	13.4019	11.996	13.1635	37.8918	33.0144	30.711
GK022_04215	3.61248	5.31138	4.73406	2.41884	5.15133	4.37268	4.81798	3.68623	5.08492	8.07886	5.31632	5.34343
GK022_04220	5.52067	5.48641	3.96741	2.41324	2.72659	4.37711	3.36478	6.01595	3.63012	6.62648	4.99003	6.79436
GK022_04225	507.522	487.404	406.655	385.317	356.778	376.695	461.496	435.759	391.062	509.814	477.922	501.793
GK022_04230	159.914	152.699	158.918	151.986	164.398	163.179	178.416	156.002	175.507	141.617	129.953	145.422
GK022_04235	50.7126	43.3894	53.8077	103.319	98.3301	108.468	121.269	107.759	97.1924	42.4428	49.4761	47.1772
GK022_04240	78.0535	78.2348	80.331	73.9905	77.5241	80.8946	83.6621	88.4695	73.7313	108.227	106.699	111.107
GK022_04245	54.0154	56.3043	65.7762	66.2163	82.148	62.7921	68.1818	73.2461	76.9588	75.956	60.2127	54.9389
GK022_04250	199.288	206.505	247.507	250.678	250.405	199.529	248.822	240.84	255.962	172.357	179.577	164.461
GK022_04255	20.3523	23.4317	26.2605	28.3267	28.2287	32.0478	24.7263	25.1752	34.0968	23.7917	20.7613	21.4045
GK022_04260	22.1041	20.1723	24.398	29.2344	35.1117	30.4495	26.7289	26.4373	26.0549	30.0385	28.9774	26.8329
GK022_04265	43.6914	43.4554	32.7582	67.2517	53.354	59.4185	70.687	63.0322	70.976	150.622	149.428	127.422
GK022_04270	4.48699	4.27571	4.46921	9.64877	7.88341	5.80221	8.1535	6.44717	11.3433	7.85408	6.18329	4.20955
GK022_04275	24.1171	28.831	23.27	37.1619	23.7069	30.9518	29.805	29.6357	30.3809	39.0168	35.6707	47.216
GK022_04280	6.1062	8.61056	8.70252	8.15192	9.37777	9.24277	6.83682	7.22683	10.5228	6.58575	9.73174	9.02051
GK022_04285	18.2894	14.803	17.5828	29.6153	31.3104	30.3038	31.786	31.4943	33.8548	50.563	37.9955	43.3604
GK022_04290	25.3077	24.518	31.1192	48.6655	59.582	50.9747	44.4013	45.662	59.8116	40.9429	41.6072	30.8263
GK022_04295	31.6453	35.4991	40.5247	45.6441	44.752	48.5943	38.5475	45.8714	40.713	35.3637	40.1826	40.1239
GK022_04300	13.139	15.2748	18.5114	20.4367	15.6705	21.2245	16.1903	9.90974	13.1635	8.31772	6.28845	10.4021
GK022_04305	36.8597	41.9044	52.1732	58.5032	59.5001	39.1112	62.5891	58.7533	115.87	64.5735	62.3605	51.5611
GK022_04310	8.90218	10.3493	6.89359	13.0568	12.6943	7.18369	10.5537	13.3868	10.2102	8.47175	9.43268	9.98932
GK022_04315	12.0737	11.1531	9.38447	11.8153	10.0754	14.9216	9.9469	11.202	10.0642	12.142	8.49034	9.8465
GK022_04320	13.451	15.6375	19.4996	13.4052	17.8243	13.2729	14.3273	14.3061	18.4883	15.8818	14.0748	14.8144
GK022_04325	41.9326	40.0089	46.671	42.1679	45.0409	42.1718	46.5252	41.6953	45.6059	40.4162	43.4584	42.109
GK022_04330	325.989	301.738	282.476	225.196	228.089	210.424	275.438	254.21	217.782	314.923	333.601	302.433
GK022_04335	240.043	224.37	247.096	217.83	210.459	220.335	242.445	213.873	232.868	283.703	274.534	251.076
GK022_04340	66.6194	61.2825	65.306	60.4531	64.2692	86.1348	64.6114	74.4913	65.5189	93.0854	87.6123	93.7532
GK022_04345	70.9683	57.1257	68.4706	82.6079	70.6224	107.675	70.9577	84.2027	86.2293	99.2045	97.3658	84.6476
GK022_04350	337.574	282.975	294.303	295.481	301.481	341.489	345.943	337.652	315.233	470.93	522.219	503.286
GK022_04355	2.68215	3.74177	7.06172	17.446	11.6351	16.5575	9.45968	5.87715	9.50838	0.867838	1.07364	1.86054
GK022_04360	1.33295	1.16222	1.01234	2.16753	0.425169	0.761906	0	0.608493	0.590672	0	2.00087	0
GK022_04365	2.35646	6.69658	7.15872	11.6376	9.01967	14.0681	5.93643	10.0401	11.1384	7.62457	8.3846	6.8109
GK022_04370	5.67577	7.42319	11.495	8.46036	13.578	11.3549	3.57463	18.137	13.8332	9.18228	11.3598	9.84285
GK022_04375	14.4096	16.3111	13.0558	4.933	9.19246	12.138	4.2988	3.46211	8.06573	11.0425	17.4559	14.4673
GK022_04380	45.5708	60.6491	50.4229	36.6226	33.7857	36.0047	38.2306	28.273	43.6625	39.2818	36.2718	45.3116
GK022_04385	56.5945	56.1122	64.1123	64.5452	70.5639	80.1102	62.5354	63.9376	60.597	45.9282	48.5316	51.0675
GK022_04390	47.5772	46.0046	44.1671	50.7722	51.542	56.8428	56.0824	62.1621	58.8788	71.4965	76.8064	67.7666
GK022_04395	173.129	189.799	152.76	239.651	248.953	184.381	263.892	282.668	276.889	235.384	252.264	247.917
GK022_04400	36.0695	41.5918	39.7919	54.6795	47.8911	46.5982	54.8527	45.5152	56.6573	48.3906	34.9219	47.2949
GK022_04405	26.1889	28.0813	29.6096	29.7691	28.71	34.5897	36.9912	32.4998	33.3508	31.2622	36.3858	34.3931
GK022_04410	61.7862	63.7901	60.8451	101.639	90.6926	64.8013	82.3961	84.0473	117.355	70.6125	63.3059	62.9131
GK022_04415	242.947	248.741	265.521	1255.75	1346.21	1099.75	1374.52	1145.62	1286.15	205.158	218.569	218.705
GK022_04420	244.75	229.053	223.073	489.618	514.005	424.851	459.858	468.024	514.294	333.233	347.497	346.203
GK022_04425	707.535	771.921	789.082	976.364	1171.27	856.619	884.845	951.403	1602.65	646.513	588.976	652.975
GK022_04430	9.70193	8.26828	12.1339	27.237	32.9435	28.5896	18.4527	21.4566	27.063	8.62957	8.66458	8.04381
GK022_04435	65.9178	64.6372	81.1938	55.6903	53.3444	51.7287	58.0697	58.5986	47.7656	62.5354	68.3971	77.2124
GK022_04440	4.16263	10.6175	12.7086	14.9523	17.5977	9.94353	11.5822	9.52961	17.62	11.7599	8.95305	13.1447
GK022_04445	37.1514	38.3531	39.1258	61.8625	84.942	53.3437	53.5349	56.9845	72.7006	100.012	79.1155	83.498
GK022_04450	27.9342	37.6941	28.425	38.3943	37.9549	38.2069	39.7557	43.7211	43.8875	44.3116	41.7501	49.2295
GK022_04460	5.49841	7.64284	3.63124	5.05364	8.54036	6.14908	7.37753	5.02006	7.20363	10.4424	4.06699	7.66967
GK022_04465	3.07649	4.26146	1.52454	2.98035	1.41976	2.91837	1.48411	1.91241	2.90062	1.48256	1.4411	1.13515
GK022_04470	1.23494	3.48665	1.60784	0.828761	1.12545	1.61345	1.62961	2.36238	0.938126	1.33192	1.53008	0.917833
GK022_04475	3.11325	2.97718	2.89836	2.61291	0.960999	2.9276	2.65649	1.65043	1.33508	2.19337	2.81401	3.4832
GK022_04480	2.82876	3.45302	3.9387	2.83661	1.71435	3.15297	2.49419	4.64881	1.75492	5.26284	2.68927	2.08488
GK022_04485	4.13998	2.25607	3.79927	3.92705	1.15546	3.40169	3.7481	2.83486	4.12776	1.04651	1.81255	2.69231
GK022_04490	7.0465	8.35743	9.22577	9.18219	7.80991	6.18402	6.3655	9.7477	5.17268	6.6787	7.12284	6.91229
GK022_04495	10.6584	12.7844	12.592	14.9476	15.4336	14.5055	14.7041	14.674	4.04838	8.34793	7.6187	7.33482
GK022_04500	4.80407	5.49772	6.61306	7.40511	6.32095	9.2677	7.0913	5.3456	5.18904	4.25033	5.4085	3.12418
GK022_04505	76.9777	75.4651	61.9496	58.3339	50.1287	45.1596	58.4998	58.8761	60.7475	77.3808	103.21	80.5406
GK022_04510	52.3796	58.539	48.9389	76.8617	77.1682	50.9475	73.9971	85.0769	85.15	75.8444	71.2415	67.7506
GK022_04515	10.8857	4.13232	12.5981	17.0994	14.1723	10.9207	15.6706	17.4435	11.4197	5.39111	7.11421	5.77895
GK022_04520	0.979308	1.18593	0.702443	1.19435	1.24948	1.02624	0.822363	0.894112	0.867926	0.528109	0.735014	0.353813
GK022_04525	1.9527	1.91168	2.65386	6.18354	3.93381	5.05208	3.62474	3.84715	4.91859	2.49402	2.05697	0.802031
GK022_04530	3.49038	4.25331	3.10865	4.92357	4.56061	4.71129	5.6678	4.30017	8.12485	3.80986	4.04	1.82319
GK022_04535	29.0316	25.5688	32.719	17.5136	18.3673	15.8172	27.6026	26.871	25.6588	46.5792	29.6129	42.1632
GK022_04540	50.3359	47.579	53.3829	60.3445	58.292	49.249	68.4016	68.7283	72.1412	54.1056	68.2978	70.5806
GK022_04545	0.845909	3.49658	0.666244	1.01892	1.79879	0.64469	1.30229	2.57439	1.3328	0.608228	0.752464	1.30397
GK022_04550	1.97466	2.61229	2.96495	3.76466	3.38819	1.94605	2.91614	3.23273	4.34501	1.43207	1.36282	1.29892
GK022_04555	0.597653	2.31601	1.21041	1.07984	1.32172	1.82195	1.25468	0.8003	1.12998	1.03134	0.717704	0.760057
GK022_04560	42.1154	47.4201	41.779	96.0477	98.5127	89.3376	111.403	98.8347	93.5901	57.9143	70.8677	75.8763
GK022_04565	290.18	293.083	389.9	327.287	347.86	373.378	318.528	295.1	272.375	157.53	193.335	190.369
GK022_04570	290.183	290.073	365.849	299.166	320.526	388.957	288.258	316.264	215.926	157.049	162.416	171.635
GK022_04575	260.464	250.326	327.068	275.234	290.747	353.221	257.292	275.821	208.926	163.26	189.411	202.111
GK022_04580	301.279	301.556	350.326	288.714	276.134	387.064	286.453	273.877	196.735	151.513	183.101	178.685
GK022_04585	104.339	109.984	110.971	97.0263	78.6444	91.0817	109.491	95.5663	82.2815	108.21	110.478	101.516
GK022_04590	41.238	46.3434	55.795	36.8819	43.1148	37.0596	39.9679	29.4929	47.5122	41.5116	37.3704	42.9087
GK022_04595	19.2664	21.1709	16.8373	15.7363	14.9847	14.7337	14.6274	14.7791	17.2311	17.6483	13.9101	17.7737
GK022_04600	42.9951	49.3112	44.8781	30.1173	31.1205	25.9936	43.0131	30.3469	33.122	53.372	38.2272	39.7183
GK022_04605	10.6725	11.6533	10.1506	8.24591	6.31941	7.75184	7.20436	6.99848	7.83868	10.1116	9.08707	10.3277
GK022_04610	9.06954	7.90786	6.88812	6.63666	1.73574	2.07364	4.28402	4.55428	3.61711	9.90408	4.08425	9.83017
GK022_04615	10.8189	7.7782	8.72124	6.55871	7.62828	6.02128	6.63446	4.54893	5.8035	8.9817	9.82952	7.03573
GK022_04620	0.190834	0.388246	0.628049	0.775797	0.852183	1.0908	0.961505	0.348464	0.676518	0.463098	1.52778	0.0827355
GK022_04625	1.0861	0.789159	1.78723	1.3246	2.07861	3.56967	1.19706	1.48743	1.68451	2.63565	1.35862	0.706316
GK022_04630	1.81658	2.63984	2.03663	0.49233	2.15219	1.11252	1.79786	2.01395	2.41496	0.10496	1.5582	1.1251
GK022_04635	1.19345	5.2525	4.22987	4.89794	3.80675	4.19049	3.75821	3.89152	3.32425	1.37912	1.53555	1.92184
GK022_04640	3.07761	6.10858	3.64859	8.05611	7.27867	6.17846	5.48394	5.48266	9.04756	6.92197	2.70425	8.33115
GK022_04645	3.00897	2.99477	4.0992	4.29452	4.5848	4.35547	3.76286	4.11092	4.48934	4.69281	3.5094	3.60388
GK022_04650	3.50407	2.42687	5.05829	5.49597	4.56589	5.53996	4.97721	6.26232	5.41816	4.1009	4.32731	3.103
GK022_04655	4.21796	3.03556	4.88144	4.89921	3.844	7.92174	6.32497	2.9341	6.23038	5.03663	1.206	4.354
GK022_04660	12.5101	15.7166	14.3029	16.1869	10.8126	16.1468	17.7911	19.5276	18.598	21.2182	25.0384	14.6966
GK022_04665	11.7063	17.3208	14.3688	16.9207	13.578	19.871	12.0644	31.092	17.6058	25.2513	24.1395	17.225
GK022_04670	272.221	271.141	318.818	249.695	219.247	207.959	247.301	215.072	223.196	194.981	230.577	211.802
GK022_04675	0.448849	2.43512	2.42412	1.94635	2.29071	2.5656	3.39225	2.45881	2.3868	0.4841	1.49725	1.81624
GK022_04680	8.34044	6.64124	8.61939	10.0945	11.8804	11.8857	8.20307	10.4313	9.72077	8.68739	9.14684	10.204
GK022_04685	5.37756	7.65658	2.87573	7.13975	6.55275	5.94036	5.47979	8.05417	7.28279	2.05277	2.78143	4.61046
GK022_04690	1.79948	4.88131	4.45432	5.63558	5.18707	7.23811	4.02958	2.55567	5.78859	2.58773	2.40105	3.35179
GK022_04695	1.38735	3.03599	2.02469	3.22918	3.95668	3.12537	2.87827	4.09801	2.89309	1.4523	1.38836	1.55678
GK022_04700	1.4766	3.07186	1.81006	4.04401	3.47046	4.08683	3.03464	1.98674	4.40813	0.628646	1.55545	1.21297
GK022_04705	3.42123	4.7079	2.47462	4.16303	2.58341	2.71384	2.19868	3.31484	1.98016	1.58139	2.51538	0.484331
GK022_04710	1.74811	2.17405	2.0172	3.96646	5.08317	5.76289	3.78937	4.30556	4.10741	2.30194	2.60372	1.76253
GK022_04715	6908.8	6781.94	7141.31	11694.6	11459.7	11683.2	12296.9	10894.2	9933.84	4640.46	5095.9	5256
GK022_04720	6.37815	4.091	4.34296	8.70263	9.82141	9.17716	9.97321	10.6425	11.3055	7.8279	7.04307	4.38622
GK022_04725	6.9854	5.86956	5.1827	5.09847	6.88293	7.35312	7.40499	6.81971	8.45887	10.6296	8.16708	9.59523
GK022_04730	12.5348	14.2148	12.6154	20.8416	23.4497	20.8352	20.4869	21.1334	25.2172	10.5749	9.69653	10.1354
GK022_04735	1.92084	2.903	4.08474	2.91528	2.81837	1.31753	2.05658	2.80597	4.59641	7.4581	5.38226	3.66421
GK022_04740	5.40361	3.19609	6.71987	3.18589	6.28958	4.87686	5.3735	6.75112	3.36072	13.4964	9.48689	5.58964
GK022_04745	151.08	154.045	137.289	150.26	133.068	165.517	163.92	155.179	135.205	143.268	150.023	162.672
GK022_04750	368.276	388.972	544.469	619.913	755.861	468.621	694.352	968.979	2540.62	1081.82	1265.32	1444.49
GK022_04755	1.70373	0.810278	1.96053	1.34326	2.7666	2.47888	1.26811	1.83833	3.15718	2.63101	0.464991	2.28309
GK022_04760	10.185	15.101	13.4526	13.2816	12.1473	15.7776	12.8291	14.6896	11.643	7.76103	11.3741	11.3911
GK022_04765	97.6302	86.9961	138.247	129.391	137.568	178.76	91.5562	121.951	105.068	52.0703	51.5346	67.9097
GK022_04770	2016.46	1987.6	2892.17	2063.67	2249.04	2645.79	1978.65	1758.23	1358.02	672.622	1101.54	1057.86
GK022_04775	51.7914	63.0971	41.3102	74.9895	79.6575	28.3872	75.9608	100.401	213.785	72.8844	112.178	113.193
GK022_04780	9.46948	8.87804	8.04252	3.3115	4.67686	3.14286	5.002	3.34671	7.03884	6.42441	9.78204	6.35684
GK022_04785	48.9326	47.3552	55.3495	62.6403	60.6055	33.4743	64.4226	54.4187	101.036	48.0032	44.2796	38.1411
GK022_04790	117.179	114.85	144.948	166.509	173.887	132.309	183.024	150.767	263.304	119.577	116.903	111.297
GK022_04795	109.278	109.351	138.519	115.343	115.196	111.102	108.718	102.328	94.7996	69.3245	78.2924	71.4969
GK022_04800	307.116	342.406	388.344	229.667	240.295	167.67	231.89	214.956	183.532	156.901	219.168	205.64
GK022_04805	165.912	169.715	209.562	214.425	244.264	157.439	225.345	180.588	249.605	239.756	291.885	276.715
GK022_04810	45.82	48.0936	49.7134	26.5393	33.0721	25.2926	29.3524	22.4708	21.3486	52.7366	45.5913	37.687
GK022_04815	2006.31	2094.37	2024.4	1521	1413.87	1207.42	1554.88	1554.06	1312.18	1675.22	1904.56	1793.76
GK022_04820	3811.31	3790.57	3474.21	4945.56	4618.01	3971.71	4989.88	4803.36	5700.65	3667.1	4261.6	4064.67
GK022_04825	71.3655	62.3349	71.7299	80.6545	67.4436	88.0002	74.1304	80.7365	68.4243	59.1386	54.3409	60.3681
GK022_04830	165.192	153.971	159.305	132.021	133.934	125.715	143.598	113.467	129.891	131.294	134.749	125.582
GK022_04835	4.71292	6.39219	3.90476	7.12188	4.19096	7.42859	4.40735	4.04213	7.08807	7.97114	9.14684	9.28759
GK022_04840	24.1499	20.9731	25.1829	21.3495	22.8341	19.7199	20.5512	21.6552	24.9704	32.093	30.7846	31.2856
GK022_04845	39.3993	44.5703	44.7174	25.7391	28.7197	28.4866	31.8571	31.6257	27.2941	27.1383	26.9739	27.6485
GK022_04850	22.1432	28.1778	27.0441	21.7343	21.7617	25.3995	24.7823	26.5005	20.1552	30.1352	30.0947	29.968
GK022_04855	0.669595	0.2994	0.469425	0.614218	0.328585	0.0588827	0.583912	0.376211	0.0912983	0.249986	0.824715	1.25053
GK022_04860	0.656526	0.587113	0.664823	0.301115	0.740996	0.663935	0.572515	1.01439	0.939921	1.92	0.859157	0.656849
GK022_04865	0.139642	0.324683	0.989848	0.605532	0.0890831	0.159638	0	0.509975	0.24752	1.01661	1.25769	0.968662
GK022_04875	0.341516	1.2705	1.52166	0.37023	0.435733	0.937003	0.602247	0.873055	1.21069	1.43651	1.91388	0.592252
GK022_04880	1.42551	2.13073	2.2684	1.3246	1.55895	1.62963	1.28256	2.23114	1.80483	7.90696	2.85309	6.00368
GK022_04885	3.35141	2.92214	1.69688	2.72489	2.93974	2.63402	2.37457	2.29489	4.08408	11.1827	4.1923	3.63248
GK022_04890	3.04816	3.32557	2.37437	2.4402	4.00874	3.21658	2.77624	3.25394	2.82616	3.64159	3.94201	4.87945
GK022_04895	1.45332	2.14012	2.55093	5.04165	4.32661	4.09818	5.85798	8.13825	7.89991	5.01587	3.10267	4.70462
GK022_04900	25.3486	30.5525	33.9107	35.6295	36.1466	46.8056	27.1556	32.2192	29.9541	26.0327	24.2478	23.488
GK022_04905	2017.57	1740.12	1868.7	1869.95	1864.25	2521.32	1796.67	1946.57	1489.84	1290.14	1387.21	1349.44
GK022_04910	12.8709	13.6476	14.0361	21.6195	20.3015	17.8668	15.4106	17.3039	27.452	18.3055	15.711	13.613
GK022_04915	0.45504	1.23435	0.153597	1.31547	1.5482	1.0404	0.573173	1.10788	1.34429	1.96311	0.30358	1.31521
GK022_04920	5.11801	5.46753	5.74299	8.99729	7.76536	6.32526	9.58292	7.83004	7.84591	5.81833	4.15275	7.43631
GK022_04925	2.51053	3.69966	3.58064	5.09822	7.8048	5.82087	4.85477	4.39054	6.70631	2.74583	2.33542	3.49524
GK022_04930	13.9472	15.9025	17.7448	20.5475	21.6733	19.6237	15.3157	18.2845	19.9676	16.3443	14.1362	14.2641
GK022_04935	32.7307	32.4475	34.4304	31.1646	31.8542	38.7702	30.9027	27.9332	25.4268	20.032	23.9159	18.7702
GK022_04940	39.9464	34.6957	36.3594	31.415	27.8402	29.6964	34.2475	27.5115	25.0687	41.3715	41.1308	36.6394
GK022_04945	43.9872	42.6146	47.1774	25.1247	31.0785	32.4425	31.278	34.9785	23.4745	53.1807	36.446	44.703
GK022_04950	54.1986	43.1219	38.2682	30.4658	32.404	34.9207	30.2318	32.3515	26.7631	58.0315	52.0544	54.4872
GK022_04955	36.229	39.8012	42.1647	51.0036	48.04	48.1702	48.7723	45.7492	45.7972	59.3022	66.6698	62.7044
GK022_04960	1198.65	1136.74	1406.82	1851.79	1856.71	1342	2076.6	2019.74	4424.72	794.65	845.535	750.107
GK022_04965	284.106	266.065	322.217	407.712	434.371	308.001	416.691	389.321	708.369	177.593	187.599	168.718
GK022_04970	6.04659	8.03369	8.007	10.5168	12.2927	7.36817	10.5457	14.5597	9.77553	8.70722	9.57516	5.07011
GK022_04975	64.8233	56.9345	68.9788	54.5393	57.9401	62.6028	64.2673	65.525	63.2904	54.0203	60.2367	60.2227
GK022_04980	32.3031	35.157	33.1588	32.6774	30.504	35.4133	28.8164	26.8036	33.7632	26.686	30.7545	27.3287
GK022_04985	9.69492	11.5285	9.59305	14.7141	17.0346	16.4031	12.0025	18.1076	15.6134	12.7268	15.3014	9.12695
GK022_04990	13.4323	15.2726	14.2	11.2013	13.3714	13.2464	14.9673	10.5118	10.8581	9.07444	10.3401	13.183
GK022_04995	44.3904	48.0651	54.3862	69.7803	70.753	82.8538	82.3202	64.2895	54.3081	34.2045	29.2266	40.6268
GK022_05000	43.178	54.1261	53.7025	66.2129	67.2375	68.4083	77.4135	68.5858	55.9451	46.2095	46.687	51.2675
GK022_05005	4.72299	8.35902	5.71066	8.25329	8.00463	7.73628	7.54739	9.26781	13.9944	7.75491	5.07913	5.50111
GK022_05010	25.1101	34.4712	31.1983	44.0175	35.7865	26.568	46.6583	42.9246	40.8783	22.7605	21.3858	26.8686
GK022_05015	11.8566	11.5743	15.3976	15.5027	15.3586	20.3833	17.7849	14.5437	16.0429	7.46769	6.88365	6.1214
GK022_05020	3.9816	4.84925	6.23988	11.5103	10.402	11.5961	9.19465	12.2905	16.9716	7.82176	4.55371	6.90485
GK022_05025	7.05456	7.78779	7.684	9.57569	12.0262	10.9111	9.85672	9.09295	11.7689	8.05615	5.57655	7.40204
GK022_05030	37.406	30.3425	26.2588	15.0009	15.0712	18.391	13.1786	14.1743	12.9616	26.7543	30.2843	30.825
GK022_05035	22.6363	22.9123	13.0159	9.36682	12.1173	10.3674	7.19568	8.34504	6.58177	18.4838	25.7255	24.0239
GK022_05040	30.677	32.8636	30.2945	22.0563	35.4202	28.9832	26.5856	21.9899	27.7497	29.2239	28.5427	36.6022
GK022_05045	48.0815	49.1848	53.3136	60.6029	68.3782	61.2071	48.7288	53.771	60.9421	52.4804	58.2019	56.2558
GK022_05050	3.17071	3.27655	4.28104	5.45602	4.23807	4.77543	4.18403	5.51403	6.60147	3.7454	3.72702	2.0947
GK022_05055	3.26158	3.74052	3.57059	7.59721	8.54769	7.45722	7.05075	9.01398	10.0781	4.27832	2.55823	1.758
GK022_05060	5.52141	11.0192	7.36174	6.08541	3.87456	3.57682	7.88213	6.72142	5.05655	8.18817	12.1559	14.6819
GK022_05065	6.91735	11.2379	5.02907	6.44141	5.6575	6.79264	7.26096	4.04844	7.38816	7.4606	11.8923	12.6112
GK022_05070	8.557	9.5369	10.5987	9.96645	12.2711	9.29722	7.48258	9.42674	10.7802	10.6401	12.7387	11.5282
GK022_05075	3.08244	5.22997	3.96502	4.606	7.22788	3.71429	6.40116	4.86794	5.16838	5.66067	4.33522	3.17842
GK022_05080	9.27856	14.4823	14.9637	17.3233	15.2363	17.0893	12.6613	12.0795	14.9237	18.0686	17.195	16.2397
GK022_05085	14.3692	12.6139	9.50254	14.9415	13.0952	9.72193	14.0364	10.7095	11.9552	40.7999	21.7161	31.0214
GK022_05090	26.8811	20.5044	29.803	34.0941	32.128	24.7785	21.6809	32.4	29.5678	43.4883	35.7257	41.0892
GK022_05100	5.0456	4.06092	9.56368	9.81763	5.2821	9.02187	3.42218	7.08715	6.87959	7.95348	2.8483	6.73077
GK022_05110	7.98156	8.45419	7.00477	21.7277	20.8196	18.4517	21.0009	22.0235	26.7231	7.4606	9.05233	7.07455
GK022_05115	13.4506	13.3127	10.1234	13.6948	17.3933	12.1559	11.1042	17.425	15.9481	16.1733	14.7337	14.4999
GK022_05120	19.01	19.8207	20.7178	22.549	28.9313	19.9779	27.8107	29.2642	33.0914	29.789	17.0617	21.288
GK022_05125	24.2663	21.3925	28.4334	17.8026	19.1751	17.3486	15.6062	15.6626	14.8141	24.9069	25.0909	26.4445
GK022_05130	13.0035	14.1841	7.15292	17.9256	12.0847	11.3785	15.5705	17.8817	22.7646	24.1538	17.6719	20.3233
GK022_05135	12.3682	12.8746	11.7384	9.48103	10.6963	14.6125	8.99544	11.1504	9.35625	11.3023	12.6361	10.7692
GK022_05140	4.81242	4.41687	5.34347	7.9171	7.97131	7.23884	6.91255	7.09168	7.55743	7.51238	7.4351	5.49055
GK022_05145	7.14161	8.74334	7.74386	8.22166	7.49911	7.29722	10.747	7.03963	5.48918	10.6335	10.8783	6.13764
GK022_05150	8.15892	14.5714	8.86074	7.81942	5.73293	5.67743	9.08551	7.55709	3.77268	13.1995	12.7798	12.3036
GK022_05155	2.35857	1.09678	1.79128	0.894905	0.752311	0.471851	1.0398	0.96902	0.940641	8.29913	6.60877	3.68117
GK022_05160	2.18376	1.63205	3.31704	3.38196	4.77637	4.10133	5.10842	4.84205	4.42376	5.80405	2.18535	2.16403
GK022_05165	5.28529	6.54085	6.38797	12.1987	11.3115	11.3046	4.7246	8.40569	7.85731	5.24066	4.09481	5.91334
GK022_05170	6.70192	12.1808	9.79759	7.47007	10.8391	9.98163	11.7115	11.3759	10.2899	4.42858	4.62862	5.4838
GK022_05175	10.9968	6.18599	12.9319	6.15299	10.4098	8.11062	9.83022	13.6028	15.7195	5.73893	7.09986	2.46071
GK022_05180	7.48365	8.99015	12.4199	9.51009	10.5561	8.36513	9.16463	8.73055	7.07467	5.98627	4.90951	6.20062
GK022_05185	26.8636	29.952	33.2483	36.7861	37.8826	39.8695	30.1769	34.5667	39.1236	15.8845	19.6514	22.3398
GK022_05190	6.37983	5.17231	7.31052	8.46329	9.96065	7.00547	8.56478	7.05108	4.31506	6.51872	4.53633	8.29786
GK022_05195	1.98141	2.18832	2.00645	2.8998	1.76962	3.17118	2.12143	1.62813	1.75605	3.04525	0.991423	1.54626
GK022_05200	0.799768	3.25421	2.22716	2.70941	3.69897	4.68572	2.77034	1.46038	6.55646	3.3964	1.80078	3.12063
GK022_05205	3.48679	6.23628	3.893	4.94302	4.56279	5.00814	5.96861	3.59159	5.70503	1.73568	4.47349	5.42657
GK022_05210	14.1312	12.4138	15.7085	13.3036	15.1829	21.7419	15.3238	15.0359	12.7123	7.64913	9.67571	10.042
GK022_05215	17.1236	16.1327	18.5066	17.2009	15.7677	20.1143	15.7645	15.3949	14.944	8.13288	8.48941	9.26283
GK022_05220	2.22635	2.35295	2.59607	2.19412	2.32409	3.23927	1.69959	1.60149	1.43501	1.52803	2.02542	2.69093
GK022_05225	8.0913	8.3804	8.19356	7.416	9.29116	15.7248	7.78288	10.3423	7.95333	13.2091	11.336	10.205
GK022_05230	3008.48	3104.94	3408.94	3432.92	3350.61	2429.96	3540.01	3406.66	3329.41	3047.18	3139.03	2860.58
GK022_05235	648.542	670.013	770.827	838.787	847.494	868.629	886.96	806.274	691.84	356.783	396.292	400.533
GK022_05240	365.521	340.122	375.584	347.723	325.845	363.634	370.326	346.235	273.691	205.788	228.308	225.075
GK022_05245	27.6659	26.1287	34.5724	47.0475	47.5879	42.2107	36.803	45.9256	52.9277	34.8022	37.1646	30.1602
GK022_05250	119.363	115.68	126.782	133.335	134.494	144.511	134.931	125.42	160.732	169.386	154.851	160.587
GK022_05255	431.423	395.097	380.802	344.129	303.321	321.446	375.392	330.148	328.446	524.801	535.906	567.023
GK022_05260	150.537	141.754	135.13	113.902	106.138	132.489	117.56	102.378	130.083	152.465	137.075	163.038
GK022_05265	2.79284	6.0878	2.47462	2.27075	7.57206	5.58731	1.31921	1.91241	7.42559	6.21262	5.58973	2.42165
GK022_05270	14.7443	22.2834	20.5297	20.3796	21.1635	11.3775	24.608	15.4809	24.1747	21.2693	27.0509	29.1918
GK022_05275	3.1492	5.96408	3.80623	6.9381	7.90638	7.43255	6.97382	7.51271	10.6239	4.93044	3.65979	5.28513
GK022_05280	4.07289	7.26026	4.67428	9.12503	11.7788	10.2434	7.18235	11.8994	8.1819	7.02841	4.89102	7.06316
GK022_05285	40.6663	42.3961	46.7005	46.0554	48.0478	43.1226	43.6466	41.3047	47.3143	46.5294	46.0257	46.8342
GK022_05290	54.8334	50.6121	46.3737	17.1472	21.7186	16.8768	23.3391	22.2808	31.5079	63.6077	50.6522	41.7984
GK022_05295	79.3253	60.3308	61.5597	24.3786	26.4847	20.3403	26.4583	26.6233	31.5379	68.7639	58.3625	56.1402
GK022_05300	90.1164	85.3912	65.1219	34.9997	26.9947	26.5165	34.1521	37.3941	45.0959	71.5853	78.8372	70.031
GK022_05305	291.246	253.435	196.618	85.288	55.3807	75.761	90.1885	96.9514	79.1709	138.877	151.255	133.746
GK022_05310	238.148	211.39	147.673	64.8464	53.2626	71.2649	74.2874	96.948	57.1108	111.277	127.291	119.039
GK022_05315	260.963	237.74	142.624	68.0896	61.5187	77.3628	79.1144	100.015	74.5951	126.587	157.453	136.061
GK022_05320	106.392	82.9426	53.8984	29.9166	24.563	35.7043	37.7637	44.1874	31.6946	79.4554	93.4065	76.4888
GK022_05325	3.61248	3.45858	2.6898	3.91621	6.23582	5.22292	5.08564	6.79042	7.53321	8.42264	7.01755	8.8443
GK022_05330	2.29214	2.03027	2.32111	4.6739	6.3364	3.4938	4.60577	4.68373	4.9335	6.35696	4.5876	3.975
GK022_05335	13.8099	18.943	14.9464	19.2485	18.2724	17.1239	17.4872	23.2157	26.1623	30.4983	38.3157	31.932
GK022_05340	23.4797	28.6785	31.6016	33.4283	30.6208	32.0232	31.6342	34.8691	44.1208	37.9855	36.4348	44.0684
GK022_05345	3.58229	1.93703	4.72428	7.13478	4.57057	4.00001	4.51229	4.71582	5.90672	5.12156	5.16892	4.04526
GK022_05350	6.45967	6.61569	10.2792	9.50378	9.22291	8.79123	9.88022	7.30191	11.45	10.9481	10.1583	10.6688
GK022_05355	47.1622	45.8359	54.0714	63.9563	55.6805	71.6672	60.0603	57.342	47.6817	42.3054	42.0551	36.3391
GK022_05360	59.2606	60.0663	75.3875	84.7745	81.6224	93.6873	85.4187	89.8831	77.0405	58.8786	61.4871	70.5307
GK022_05365	69.0966	51.3506	89.8906	93.6493	92.9137	114.47	98.6547	94.8234	75.9112	43.8837	43.1632	47.3585
GK022_05370	24.9305	23.2926	34.2996	53.4164	49.5442	54.8369	50.721	48.7408	51.3622	21.6444	28.2141	24.8992
GK022_05375	53.4251	46.6311	65.3641	89.7075	83.0009	86.796	91.92	88.6301	81.2548	44.9879	48.4042	40.3331
GK022_05380	17.0273	16.7209	18.4181	16.9906	13.3311	19.1705	12.8362	12.3661	18.1775	20.1384	29.0449	18.2316
GK022_05385	11.066	13.91	15.8282	9.44716	7.32414	7.90658	7.14363	8.84036	9.92998	17.455	13.8425	18.2309
GK022_05390	9.22069	13.004	10.4852	7.29214	4.43579	4.14728	10.2817	6.62441	6.56438	13.5723	12.1015	15.4661
GK022_05395	2.18376	4.71481	3.00114	1.35278	1.99015	2.58562	3.43836	1.13931	3.73254	6.43492	7.64872	8.79138
GK022_05400	9.51352	8.56256	7.97634	10.757	14.0958	12.513	9.66396	13.8227	14.3245	16.715	9.62279	9.04741
GK022_05405	24.7901	21.7906	30.0781	30.2337	32.3041	21.946	20.7537	27.4637	37.9126	24.6991	21.0263	23.7235
GK022_05410	428.729	375.69	256.272	748.506	633.809	619.689	782.158	929.85	835.045	3706.86	4604.4	4056.68
GK022_05420	0.939898	1.74829	2.47462	4.27948	2.55828	3.29508	2.13103	3.43252	4.10946	2.53428	1.88116	1.41263
GK022_05425	19.4199	17.4085	22.627	30.5645	34.0316	25.6779	30.5032	29.6931	36.2886	17.2229	21.073	19.0705
GK022_05430	22.213	22.6357	20.4388	30.6805	33.3095	40.7553	27.5652	25.4383	25.7627	31.3222	24.0404	26.3468
GK022_05435	23.3733	22.5496	19.7239	30.5294	26.508	29.5035	26.0677	26.3785	30.6408	41.8836	35.0854	34.904
GK022_05440	10.4884	11.2602	8.94115	14.0969	15.4985	14.5596	12.4025	14.4617	17.4529	14.3711	10.8174	13.4561
GK022_05445	13.9959	16.1419	15.5226	17.9423	19.983	16.381	10.3538	20.8916	18.3108	18.3298	20.231	19.4558
GK022_05450	91.4517	102.679	103.699	114.502	97.6041	109.019	99.754	121.116	116.491	103.931	90.3002	103.87
GK022_05455	657.341	620.473	562.677	531.083	456.607	519.662	560.078	565.652	505.047	757.146	813.751	803.625
GK022_05460	55.6681	59.8236	51.4697	56.0135	52.6315	64.0001	65.3481	56.4937	59.689	122.407	112.049	123.183
GK022_05465	43.8684	48.5806	41.3529	52.132	48.8416	75.6326	45.5982	57.4187	50.3636	64.6234	73.6429	74.4266
GK022_05470	753.11	679.969	889.471	1005.12	1220.88	993.145	938.018	941.89	1350.44	504.254	555.742	528.909
GK022_05475	3.34686	3.64386	3.87332	4.0314	4.60908	5.10146	4.81798	5.62635	12.0531	4.12537	4.46571	4.51428
GK022_05480	23.2376	22.3871	21.5662	24.5441	28.1882	28.3853	25.5097	25.6228	25.7544	33.0858	33.9605	38.8314
GK022_05485	36.8248	32.8861	34.0667	44.9406	45.4148	59.7144	41.7373	38.8394	43.4727	64.8423	62.2639	58.7171
GK022_05490	77.2284	77.0394	67.1049	79.2949	74.9517	107.779	71.2888	66.4545	61.9686	68.7288	71.1189	73.3004
GK022_05495	410.348	403.927	395.602	358.616	358.735	417.94	371.139	385.432	317.791	371.804	401.653	417.771
GK022_05500	139.766	142.566	138.587	156.209	144.334	176.122	148.794	150.861	132.987	147.089	148.103	144.382
GK022_05505	113.26	121.492	99.371	138.425	124.131	128.998	140.634	131.609	124.651	191.165	167.245	176.615
GK022_05510	140.877	146.71	147.306	131.946	121.235	135.967	122.917	116.193	122.347	111.494	117.206	131.087
GK022_05515	101.415	113.233	125.852	134.542	138.413	121.724	114.991	107.413	111.539	94.1776	92.0559	89.6012
GK022_05520	32.2573	32.9837	37.2678	53.3284	59.2091	42.2401	44.6024	48.5942	59.906	43.4092	36.6826	35.2169
GK022_05525	20.4478	22.0062	20.1021	25.8126	24.6703	31.4984	22.9552	22.1848	21.6793	14.4782	16.7718	16.0371
GK022_05530	72.6113	65.99	62.8026	35.2383	31.8783	32.8152	37.3792	30.5633	34.5413	74.433	54.8621	75.0201
GK022_05535	65.9809	51.3193	65.8648	25.3118	23.074	27.4665	33.0208	29.2163	26.1435	50.6739	57.1623	47.7215
GK022_05540	17.386	17.3553	18.85	15.0516	11.1304	20.2969	13.8517	15.593	15.0275	27.0339	33.0758	22.1602
GK022_05545	6.73998	8.60147	7.49228	11.0424	12.0909	10.9493	7.59608	7.773	11.318	5.98488	6.0856	9.40344
GK022_05550	12.0574	13.1089	11.588	10.4388	11.5022	14.9007	10.4415	9.9382	9.99345	8.17287	10.9489	11.0357
GK022_05555	58.981	56.9158	65.2209	96.6734	113.619	108.669	61.9804	86.2959	90.0825	75.0492	71.956	88.6366
GK022_05560	188.289	171.369	180.723	149.427	138.699	183.198	169.815	146.387	142.099	165.141	157.931	158.096
GK022_05565	29.9979	38.7304	28.6975	41.3536	48.486	45.587	30.5191	44.6374	49.2098	74.6625	66.3896	62.2762
GK022_05570	5.79748	3.20947	3.63428	6.88349	4.3442	12.5189	4.63655	6.88946	4.07786	29.6263	25.9695	21.0654
GK022_05575	7.28329	9.74844	9.12213	10.2851	9.35373	17.8575	7.96698	12.4244	8.15359	17.0542	18.5091	14.5418
GK022_05580	24.1871	26.3958	24.5528	31.5548	29.347	34.0209	26.5833	32.4748	33.7304	38.2667	30.9677	35.1597
GK022_05585	74.8897	83.8267	85.8443	83.6008	85.6044	86.2497	83.4608	83.6254	91.5392	78.1438	68.5362	70.0057
GK022_05590	14.6624	10.958	41.8918	117.511	108.236	124.517	73.8756	90.8393	131.804	16.9435	15.7211	10.8974
GK022_05595	9.6822	12.5661	15.5943	23.5261	27.0495	24.5227	16.8743	23.319	28.628	15.8664	12.1951	13.0273
GK022_05600	13518.4	15166.2	15796.2	12831.5	14211.8	8454.93	12512.4	10928.4	17266.7	7480.4	8997.16	9278.54
GK022_05605	40.0492	33.8613	39.7277	46.719	58.5872	63.6218	45.5795	44.2308	56.2376	37.3844	36.4348	38.5276
GK022_05610	28909	29538.3	34368	30522.1	29888	22589.1	31733	28672.5	26690.1	22837.1	22467.1	21969.5
GK022_05615	518.308	504.803	364.306	246.28	200.598	235.374	308.186	329.994	276.178	764.356	697.412	727.437
GK022_05620	73.2788	81.4714	78.558	63.1835	60.4591	73.4859	71.0213	74.2969	67.8682	97.04	91.4398	99.8602
GK022_05625	134.608	134.209	119.398	72.3199	72.307	77.6196	90.467	93.6523	74.41	152.365	148.131	167.599
GK022_05630	102.366	105.768	106.885	87.554	82.1518	83.4319	75.9572	74.8895	76.584	76.8985	80.1606	76.6468
GK022_05635	35.0456	40.1555	45.0543	48.5456	56.1224	47.9776	44.9612	44.6374	49.9767	34.5314	35.6483	32.7638
GK022_05640	32.8295	34.9232	32.2666	28.9603	31.8939	42.0684	29.325	24.0963	31.9482	44.7804	48.5284	48.188
GK022_05645	29.8304	30.565	38.1433	77.0096	80.313	65.0248	50.9487	67.3958	86.0344	23.3119	17.7089	9.20646
GK022_05650	268.866	272.063	339.579	612.144	735.266	493.536	476.871	570.37	785.82	317.434	191.409	162.421
GK022_05655	68.7617	71.7101	93.9502	320.097	464.783	404.888	180.231	330.055	418.074	51.1226	48.0669	41.2099
GK022_05660	35.2034	35.7804	31.9939	46.5046	38.9208	38.6874	40.7402	45.7556	46.226	59.3757	53.5589	55.7355
GK022_05665	16.6397	17.5056	16.5112	20.4132	21.5796	26.7078	20.8829	18.9415	23.7249	21.6539	18.9349	19.941
GK022_05670	12.5539	18.5543	18.7239	17.3546	25.2054	22.6954	10.542	18.3032	20.6134	15.6652	10.4205	17.7204
GK022_05675	8.03997	7.80195	7.60329	9.58035	9.5798	10.1027	9.03916	8.97848	9.30442	17.6294	10.2401	10.1402
GK022_05680	5.30343	4.4428	3.31704	5.41114	3.58228	7.40022	4.32251	4.55722	4.83848	7.31815	7.80482	7.16835
GK022_05685	6.68606	9.20475	6.94873	4.48245	6.17346	8.1463	4.54335	6.1044	6.39343	5.97767	5.63445	7.01795
GK022_05690	1.33745	1.09416	0.80258	0.3759	0.695209	1.13256	1.55987	0.723613	1.58045	1.20207	0.198285	1.80397
GK022_05695	9.21162	9.38075	7.80952	7.19929	9.65742	9.63267	7.8253	8.08426	10.7587	15.0181	19.7229	15.9747
GK022_05700	54.1843	49.0455	69.5481	70.5531	80.8672	87.3145	49.992	60.2408	76.7283	48.0348	41.6181	41.9552
GK022_05705	166.741	149.716	171.33	134.583	147.997	124.957	125.082	115.764	130.692	143.611	143.725	133.723
GK022_05710	102.346	99.5418	109.822	112.719	111.471	117.305	97.2006	92.7846	106.938	97.1739	100.94	85.8174
GK022_05715	36.2487	38.759	53.4989	66.6716	62.7294	66.2496	51.669	51.8474	61.3643	50.8305	47.7457	43.5898
GK022_05720	71.0472	69.4999	79.9725	106.808	106.389	101.594	88.3655	80.6475	108.607	89.3873	86.4875	86.7218
GK022_05725	520.767	484.581	513.162	566.349	595.82	604.808	584.617	482.476	579.425	522.022	470.945	505.5
GK022_05730	314.232	300.383	344.859	366.56	386.78	351.803	361.452	318.754	366.514	252.431	251.984	235.453
GK022_05735	320.948	305.1	308.69	265.259	255.188	256.397	260.545	225.48	217.373	245.554	262.418	254.12
GK022_05740	95.3512	94.8109	95.0347	83.1537	84.9679	92.6852	79.9268	74.0849	86.9279	114.037	113.329	98.1954
GK022_05745	785.406	804.165	730.224	757.999	768.041	690.628	790.548	704.432	723.118	626.534	657.103	654.078
GK022_05750	12.9631	17.9489	7.81718	11.8425	13.0085	10.9896	13.0261	13.5641	21.9448	24.0351	18.3656	17.1761
GK022_05755	11.3943	16.6351	8.3183	7.7561	10.1426	8.48195	9.67949	8.22565	18.7876	19.2911	19.0926	22.9765
GK022_05760	15.9218	17.4119	9.83776	9.9467	12.223	10.4891	12.577	12.8119	10.045	24.6668	19.444	23.8674
GK022_05765	25.9808	39.7736	28.7837	22.5879	26.092	24.1137	28.8374	26.0691	19.8341	36.2056	30.3758	29.4422
GK022_05770	23.993	32.3096	22.4066	51.0814	53.8264	49.7525	42.6464	40.8907	60.8392	30.6215	30.9468	20.5731
GK022_05775	31.1698	28.6167	28.0238	29.5272	31.3133	41.1278	36.0511	37.5009	38.5971	45.9494	39.0634	51.402
GK022_05780	11.9819	13.6024	14.4949	18.6122	19.9045	20.5004	17.0171	19.4562	21.4521	20.4251	14.2439	17.6411
GK022_05785	22.8773	25.5688	21.7745	26.0781	27.9359	29.8572	26.8376	26.8932	30.9786	35.1048	27.7085	30.4788
GK022_05790	15.2032	15.3692	17.6469	27.8818	29.2879	26.7916	27.9304	28.9682	28.759	18.2768	18.4015	17.2989
GK022_05795	21.2842	23.9192	23.7085	66.9137	61.5536	50.2858	56.3004	76.4345	95.5746	73.4583	44.0192	46.7535
GK022_05800	265.751	266.992	260.518	329.979	319.664	342.227	318.506	305.196	291.284	327.095	320.282	312.881
GK022_05805	23.2327	20.527	22.2716	39.9619	45.4512	41.4327	35.5071	45.2513	66.9872	39.5905	27.2795	22.5623
GK022_05810	46.2687	58.6702	55.0783	75.4858	74.2864	66.8739	53.1077	73.1555	64.3808	48.1308	40.5488	39.7237
GK022_05815	33.0361	39.361	41.4935	37.3966	37.7254	40.8964	36.6696	33.1616	38.3373	25.3942	24.2927	18.6749
GK022_05820	12.5678	15.7268	15.1129	20.3421	13.4738	17.0613	17.6994	13.0681	13.3042	15.3903	8.03524	9.68662
GK022_05825	17.7772	22.5879	18.1173	21.0632	20.1372	20.1274	19.7368	21.5369	22.623	11.8912	13.9128	9.48586
GK022_05830	16.6695	20.9266	17.6504	21.7815	15.284	17.245	18.2028	19.2122	21.2336	23.8918	21.3119	18.466
GK022_05835	3.52921	5.94622	3.21125	4.71312	5.41646	4.50234	4.44542	4.38964	4.98637	2.89616	4.09481	4.16891
GK022_05840	719.565	765.937	593.349	616.914	521.161	539.703	725.34	620.846	885.852	651.877	698.493	716.284
GK022_05845	1190.38	944.325	912.652	391.674	359.439	440.846	472.88	409.358	355.341	1183.6	1127.12	1034.77
GK022_05850	7152.94	6037.39	6537.43	2868.82	2877.51	2965.73	3439.35	3171.1	2336.69	5789.9	5420.5	5036.12
GK022_05855	6856.78	5857.65	5505.47	2233.31	1936.87	2019.61	2966.13	2577.83	2038.54	6946.7	6390.99	5954.27
GK022_05860	373.528	354.265	423.252	376.066	384.276	307.118	369.416	344.02	362.941	420.801	394.717	394.492
GK022_05865	1142.29	1098.41	1214.05	876.953	912.736	918.229	908.913	869.179	798.629	910.615	845.057	844.962
GK022_05870	764.306	766.244	752.077	603.353	579.263	517.783	686.306	603.298	580.54	911.969	815.656	850.752
GK022_05875	61.4588	80.1712	54.5342	50.471	44.3209	41.2978	60.5202	52.7341	51.2808	105.58	105.625	135.811
GK022_05885	4.92714	5.06394	5.13403	5.18659	6.65086	7.26532	2.87827	4.95487	6.20206	6.70038	4.71634	4.95338
GK022_05890	5.07545	4.38754	4.61246	8.46491	7.804	11.7532	6.88486	8.5549	15.9167	12.6324	6.77218	9.93021
GK022_05895	1489.37	1458.86	1553.05	824.089	797.965	660.798	778.816	807.735	866.441	1098.51	1184.18	1011.01
GK022_05900	1336.62	1268.35	1436.58	608.83	539.381	475.813	636.429	563.984	462.755	867.608	1035.76	865.905
GK022_05905	523.089	538.405	721.418	828.173	893.835	659.668	671.891	727.479	894.413	531.542	461.393	439.79
GK022_05910	319.67	344.545	325.639	217.3	210.667	208.051	208.941	230.525	215.861	477.177	483.339	468.455
GK022_05915	4129.97	4183.61	5311.23	4067.82	3837.88	3275.63	4187.94	3797.62	4333.44	3209.7	3323.98	3294.55
GK022_05920	3016.79	2848.16	3160.38	3093.72	2745.04	2632.61	3095.71	2871.48	2585.2	3168.83	3132.27	2814.96
GK022_05925	1425.63	1375.25	1410.87	1327.7	1157.13	1193.02	1275.6	1256.26	932.558	1871.82	1900.24	1908.34
GK022_05930	417.084	396.778	355.943	307.659	299.545	385.096	348.462	360.84	295.788	675.938	689.722	664.367
GK022_05935	28.5192	30.439	28.4717	53.7119	42.8627	49.1806	46.4767	51.3407	59.4047	48.4845	48.5339	52.9504
GK022_05940	46.4794	56.1354	41.3886	52.076	44.0394	50.4995	46.5385	58.0223	52.6786	42.6371	41.5252	43.5435
GK022_05945	45.5172	55.3619	39.1205	69.3515	66.2488	75.866	54.0818	80.6702	90.681	55.0737	50.5263	73.1313
GK022_05950	120.112	144.691	97.8914	116.257	130.191	165.378	113.068	149.901	140.525	94.8836	84.1141	112.058
GK022_05955	0	0.511375	0.890863	2.86114	0.561224	2.01143	1.6622	0.80321	2.33906	1.42325	0	0
GK022_05960	35.1229	42.1933	43.4423	33.3618	39.2643	31.2613	34.5502	35.7322	32.6105	37.2048	26.7797	34.5155
GK022_05965	42.5539	46.2425	36.3784	39.6247	33.7763	28.7787	36.5617	40.0787	37.5552	50.5096	44.5571	45.2876
GK022_05970	172.705	183.28	166.807	125.825	108.437	126.234	134.676	114.084	89.9285	120.284	129.46	166.29
GK022_05975	110.346	97.4397	107.465	82.5276	78.716	100.283	79.0617	86.4199	61.6601	64.8416	63.0647	82.73
GK022_05980	97.507	90.7257	103.391	110.561	105.944	120.397	100.47	101.083	92.4224	72.3704	72.6374	89.1286
GK022_05985	77.7993	82.6576	85.5664	82.9018	86.4413	88.0724	82.3936	81.2443	64.6379	54.3945	50.4702	60.8284
GK022_05990	1970.66	2210.42	1806.93	1973.54	1825.43	1549.64	2102.81	2000.35	1839.56	1931.74	1967.36	2004
GK022_05995	62.0333	62.9385	47.0178	79.2044	96.1755	96.7035	67.4825	87.7582	92.5184	133.101	122.15	149.522
GK022_06000	31394.3	32158	43773	30263.4	31602.2	21538.2	32095.5	29214.5	30015.1	17123.4	22807.3	19918.4
GK022_06005	193.544	193.917	219.11	250.993	271.347	259.81	217.669	222.986	240.837	178.246	160.146	158.134
GK022_06010	129.854	130.614	128.711	161.634	179.475	161.124	165.181	168.172	204.668	147.07	134.442	129.68
GK022_06015	25.0904	18.4418	23.6156	28.4333	30.319	29.7669	27.7034	29.8896	31.0307	26.3793	20.2387	27.8386
GK022_06055	355.135	350.726	340.545	399.75	401.434	481.511	378.02	376.6	333.353	369.643	346.339	372.055
GK022_06060	1368.25	1449.97	1220.1	1283.15	1220.58	1183.87	1353.67	1403.09	1286.93	1609.09	1373.65	1399.67
GK022_06065	613.525	655.177	556.893	537.432	491.168	414.829	614.359	581.163	563.148	749.685	765.382	768.131
GK022_06070	63.986	60.936	58.8859	96.7229	93.4736	87.4016	78.273	90.3384	98.6543	91.0915	91.7315	97.8175
GK022_06075	66.4423	67.0509	63.3884	77.0307	67.7001	75.9562	65.2869	62.6279	94.3258	126.401	106.816	111.489
GK022_06080	34.6566	28.4466	26.2246	32.1001	28.3041	38.9661	29.6222	34.2494	37.2967	85.0255	72.9841	88.6656
GK022_06085	27.8586	31.4401	31.1802	68.8793	69.4254	62.3917	45.3514	62.1744	83.1666	68.7906	55.7576	54.8101
GK022_06090	699.941	658.725	647.024	971.411	1048.68	1156.83	898.788	862.83	766.826	589.476	599.024	647.611
GK022_06095	3587.22	3700.26	3699.94	5074.24	5550.36	5578.5	5272.87	5812.98	6543.37	3445	4083.62	3972.54
GK022_06100	3367.74	3122.21	3111.81	4205	4342.91	5065.7	4291.54	4288.93	3800.05	2862.24	3297.96	3334.53
GK022_06105	2908.88	2718.11	2643.63	3282.29	3118.87	3623.22	3555.35	3457.34	2968.55	2818.61	3194.88	3238.42
GK022_06110	1453.41	1376.45	1016.61	886.158	707.96	775.24	945.377	642.568	592.075	942.164	1000.52	839.898
GK022_06115	2806.92	2447.99	1886.33	1424.24	1183.79	1644.43	1567.53	1689.79	1399.81	4247.55	4256.2	4407.26
GK022_06120	2152.72	1755.11	1343.22	1009.06	818.968	1394.56	1087.2	1225.36	756.537	4082.07	3934.45	4001.08
GK022_06125	3409.23	2886.83	3042.44	1749.68	1682.5	2589.66	1652.04	1995.06	1136.84	3485.93	3267.97	3327.41
GK022_06130	2010.61	1644.35	1740.09	1098.12	1013.14	1558.03	1066.64	1246.86	811.591	2341.98	2060.01	2012.92
GK022_06135	2858.16	2634.65	2832.68	1865.93	1653.14	1980.4	2018.4	2030.54	1615.16	2542.5	2393.43	2444.38
GK022_06140	2858.13	2611.96	2690.63	1599.74	1348.03	1606.54	1771.56	1815.68	1349.76	2769.91	2588.16	2606.93
GK022_06145	2151.01	2081.65	1878.11	1206.73	959.886	914.248	1351.26	1372.73	1144.33	3109.07	2805.84	2699.79
GK022_06150	1448.87	1378.94	1216.37	826.979	666.129	616.001	901.851	921.838	771.89	2286.24	2049.94	2030.28
GK022_06155	2117.76	1934.26	1763.05	1115.21	1019.05	1123.56	1232.8	1256.24	952.202	2387.11	2095.74	2087.78
GK022_06160	18.4113	19.9514	13.8354	22.1269	17.7508	25.9048	14.5862	17.6463	16.6865	52.9677	42.185	41.6084
GK022_06165	86.1332	93.9503	84.8392	78.8477	80.3985	92.3856	83.3678	61.2681	65.4575	99.2968	82.7151	108.037
GK022_06170	52.4005	47.5178	41.0548	42.1558	43.0215	49.5285	42.8067	40.1605	40.276	68.269	60.4601	62.4962
GK022_06175	41.079	33.3873	25.9528	37.3406	32.8153	51.3248	34.1141	37.5053	41.7229	59.9884	52.3864	51.5377
GK022_06180	94.5371	86.1915	103.635	84.3151	84.6361	118.821	83.892	89.0657	61.7776	94.9792	71.8861	75.6669
GK022_06185	103.038	97.0133	98.6825	87.5515	76.9652	105.907	93.8886	102.403	76.8406	141.296	131.35	134.413
GK022_06190	34.9488	33.8582	22.6784	44.0929	45.9998	43.1677	52.3707	72.4356	63.3718	165.071	139.696	143.682
GK022_06195	100.479	90.4186	78.22	69.125	64.156	98.544	82.8867	83.8836	66.0219	140.317	138.98	134.263
GK022_06200	25.6072	28.8362	33.3848	35.0146	41.1526	35.8529	31.9179	36.6577	43.9661	30.1684	25.2686	24.2153
GK022_06205	100.229	115.352	101.681	119.412	128.521	115.051	116.688	123.988	117.52	102.749	87.8553	94.4407
GK022_06210	75.5433	79.6708	93.928	262.617	319.653	260.539	192.318	252.604	346.904	66.5216	67.6236	70.7544
GK022_06215	1.46624	10.2275	5.1967	0.794761	6.54761	0.838097	1.84689	0	1.29948	2.37209	0	0
GK022_06220	2.27791	3.78966	2.66464	3.36354	3.70808	2.51429	2.52298	3.15547	2.36691	2.35091	2.51538	3.67789
GK022_06225	6.5047	7.15027	5.67387	5.30616	5.87518	5.59549	5.47577	4.82161	6.10736	3.54251	5.54268	5.36097
GK022_06230	34.2505	41.9487	40.7152	48.3066	46.4763	46.3572	40.4007	40.1605	43.8574	38.5465	29.3461	25.8247
GK022_06235	21.5763	27.281	27.2181	28.952	30.598	27.7526	27.8889	26.9828	28.5421	23.1914	28.0524	22.0503
GK022_06240	19.5607	25.2294	25.0309	37.2412	50.2866	46.7258	32.2389	40.3382	41.3993	35.8962	38.5655	43.204
GK022_06245	32.9904	37.4775	39.2041	46.0526	49.011	54.5911	33.5856	41.8109	51.5341	40.9429	36.4816	35.5287
GK022_06250	674.324	719.618	616.927	536.311	498.894	482.082	574.984	540.809	481.211	674.81	694.328	749.224
GK022_06255	199.385	203.432	186.57	187.746	199.955	204.578	166.977	192.902	177.666	295.928	278.547	282.202
GK022_06260	50.8922	60.5524	51.967	49.5339	40.8954	51.1629	47.7829	42.4954	34.9046	46.7522	45.3841	65.6381
GK022_06265	16.1586	17.4807	16.3628	29.4386	26.0568	21.0379	10.7421	24.5881	29.835	23.5999	15.272	16.7354
GK022_06270	216.954	212.495	199.563	264.157	296.783	238.929	245.73	227.122	229.281	245.049	172.595	206.436
GK022_06275	262.321	238.077	271.094	396.801	425.564	323.861	311.525	352.934	392.167	301.617	234.38	266.482
GK022_06285	12.681	10.1354	13.8445	17.184	16.9378	19.0271	18.9681	21.7084	24.2335	16.0276	10.3108	8.24671
GK022_06290	13.3466	10.599	10.184	17.4236	16.2491	19.5019	14.4436	16.1329	27.1558	27.5983	17.5889	17.6851
GK022_06295	6.83297	4.96481	6.27064	18.5187	14.7117	17.0874	14.7931	11.6972	45.7972	16.2361	8.12004	13.3309
GK022_06300	175.277	189.926	145.086	160.467	160.443	144.12	164.775	174.005	144.088	206.321	199.67	212.52
GK022_06305	282.274	246.825	212.297	205.407	198.408	259.412	198.767	218.912	200.363	522.151	532.551	458.687
GK022_06310	626.283	638.549	494.396	353.803	326.014	316.782	455.808	388.67	375.389	845.557	891.264	860.959
GK022_06315	302.455	284.594	301.568	233.822	231.45	238.825	230.234	220.935	195.838	323.948	312.616	304.83
GK022_06320	81.7601	86.9463	85.8031	83.5378	83.1493	86.9191	78.005	87.2282	89.1755	111.902	105.668	107.488
GK022_06325	27.9521	43.9049	33.1855	35.2418	34.3218	35.8612	30.4627	28.4804	41.0035	36.2901	37.3549	56.6797
GK022_06330	76.839	70.579	68.6607	50.9506	51.1674	57.4889	56.455	56.1524	56.8258	88.0238	91.1316	97.4487
GK022_06370	87.5818	89.4907	76.4165	91.2961	101.722	103.33	92.6508	91.2832	100.047	133.702	115.326	133.494
GK022_06375	77.7417	83.5964	66.9085	72.3316	71.1868	67.383	74.7699	74.0644	79.6102	112.812	110.372	134.417
GK022_06380	158.43	167.552	165.665	167.446	157.352	163.321	154.234	143.956	137.395	197.38	170.275	178.684
GK022_06385	170.52	183.027	194.947	202.211	191.278	157.223	185.683	186.823	163.34	238.71	214.245	196.499
GK022_06390	183.005	176.451	209.794	231.186	228.225	207.837	190.331	212.453	198.647	241.419	199.363	199.167
GK022_06395	43.2584	49.7918	45.6285	49.3124	46.6592	50.1878	40.772	39.8474	51.7512	60.9669	51.227	62.1558
GK022_06400	3160.57	2852.43	2721.6	1000.46	802.882	883.806	1233.62	1204.68	853.296	3201.97	2918.73	2655.19
GK022_06405	258.403	242.851	260.136	115.643	96.3396	139.151	128.198	132.839	116.795	306.115	279.263	261.274
GK022_06410	183.867	156.367	162.533	84.5625	65.975	104.818	79.5394	95.1358	72.5975	254.446	220.096	200.368
GK022_06415	218.209	179.298	180.565	87.5879	73.3997	105.974	86.7733	107.039	90.0506	442.708	376.346	325.617
GK022_06420	1.46098	1.42304	1.75934	2.01187	1.96479	1.67018	2.08894	1.36993	3.07955	2.42745	1.34349	2.19123
GK022_06425	13.7184	14.6657	18.3983	22.1682	22.0548	20.8543	15.4268	18.5356	19.9485	13.2091	13.2499	11.9271
GK022_06430	515.416	585.064	581.966	697.662	718.959	507.543	569.554	593.178	699.781	637.149	616.815	577.091
GK022_06435	195.541	202.59	179.906	203.066	191.637	240.887	207.437	222.259	174.049	287.13	279.606	297.332
GK022_06440	130.287	136.28	135.551	188.322	174.35	226.541	183.798	185.309	185.027	233.717	233.95	245.109
GK022_06445	108.625	110.079	113.106	121.155	112.163	150.053	108.236	107.056	107.094	118.018	102.882	112.649
GK022_06450	56.4229	70.2543	59.3215	61.6125	55.729	59.5676	53.206	53.4848	50.8254	67.6711	55.7439	62.7367
GK022_06455	17.3854	18.5069	20.5747	22.9345	26.8586	22.8681	19.6562	16.4467	29.7024	21.8571	16.1404	16.1645
GK022_06460	33.4054	42.695	36.7691	48.8103	73.3297	55.0298	49.1343	56.0732	53.3277	63.1065	66.0287	63.6884
GK022_06465	30.3117	31.9609	34.4067	48.9084	60.4395	48.5129	36.0499	49.4283	43.2327	61.1269	49.6626	64.3019
GK022_06470	14.7087	13.5103	16.1592	23.8428	24.9187	23.2393	18.1776	23.5642	26.9324	22.6733	21.7319	24.6052
GK022_06475	16.8954	20.5377	17.349	33.29	33.507	30.0902	29.1221	34.9645	35.3066	37.2118	31.5609	28.9913
GK022_06480	114.275	119.899	117.464	128.49	120.451	122.563	114.575	116.287	99.5475	117.242	119.645	145.494
GK022_06485	82.9709	95.5632	86.2467	93.9407	87.4106	95.5431	74.7298	105.823	74.1677	110.925	116.321	125.579
GK022_06490	44.987	54.9147	61.2469	65.2968	85.1402	49.143	56.666	62.979	142.647	85.7187	87.5381	102.287
GK022_06495	20.3569	22.3578	29.6264	29.9422	28.8443	27.8326	25.5129	26.7114	24.1159	38.0638	37.2627	37.4314
GK022_06500	63.4379	61.6047	67.4411	85.6106	95.0573	73.3859	70.8167	79.1915	79.5525	65.8255	64.378	67.5812
GK022_06505	165.43	154.127	128.65	205.404	186.755	236.593	196.419	213.898	168.165	220.45	194.669	211.789
GK022_06510	11.7937	6.67011	11.62	28.6805	22.3676	19.6771	14.8554	28.5198	28.2495	83.0231	49.7608	48.6437
GK022_06515	29.52	31.4019	23.2031	38.9826	35.85	44.1674	33.7075	34.9687	39.429	54.1161	50.3793	43.5069
GK022_06520	26.6329	26.168	26.2735	41.7249	44.7225	45.3751	24.024	39.8468	62.1313	25.0181	26.1364	16.6867
GK022_06525	313.566	312.669	432.387	886.612	1110.02	733.096	635.99	1015.49	1911.35	1434.94	1058.98	1121.35
GK022_06530	24.193	18.9747	17.7	28.4859	32.7873	39.8317	18.3717	24.519	34.06	35.0195	42.1657	27.301
GK022_06535	73.8563	80.0559	53.4907	52.2668	51.5272	57.2029	57.9472	71.7277	64.6902	93.3816	98.8989	108.844
GK022_06540	48.6175	51.522	50.1529	77.6236	79.1199	74.389	64.4676	61.1466	83.0982	62.2005	54.1138	64.3809
GK022_06545	161.822	172.449	160.128	211.801	204.212	209.218	182.6	191.129	205.735	154.013	147.48	172.331
GK022_06550	1750.72	1758.88	2184.48	2194.37	2227.63	1778.29	2238.74	2199.84	2789.15	1240.37	1297.18	1264.52
GK022_06555	206.201	201.611	169.426	222.213	191.053	234.86	244.607	254.965	214.563	275.312	285.956	283.72
GK022_06560	3636.9	3659.05	3546.63	4454.04	4287.24	4404.69	4780.6	4844.04	4394.45	3390.07	3328.13	3449.13
GK022_06565	30.967	31.603	20.9353	22.1261	25.9285	20.0138	23.4924	26.3453	27.1331	54.3683	55.112	47.9052
GK022_06570	0.77791	0.904361	0.429677	1.60997	1.44366	2.10198	0.979862	0.129133	0.75211	1.2585	0.990785	1.71696
GK022_06575	12.7218	14.9151	13.9197	17.5899	17.1256	15.4678	14.5307	17.9147	15.7657	15.6104	12.5153	15.1442
GK022_06580	25.4663	28.2602	28.4522	18.8233	20.8109	18.1655	18.0271	18.6391	19.2124	20.77	21.9043	18.9793
GK022_06585	71.0957	76.442	109.804	49.0411	54.5272	56.9776	52.6149	48.9813	45.6329	38.4315	40.4931	37.7468
GK022_06590	107.386	95.4938	154.545	71.9431	79.3033	80.5666	74.3173	78.5749	72.8838	59.5601	78.0862	62.8498
GK022_06595	87.1239	86.8773	129.815	87.9945	98.1366	75.7066	78.2122	73.4427	79.4764	56.8122	60.5567	70.8033
GK022_06600	6.85516	8.83284	6.85502	7.52442	7.58016	8.09798	7.51948	6.72819	6.6324	6.05345	3.65874	4.60665
GK022_06605	0.134518	0.547343	0.0681088	0.510397	0	0.307559	0.338879	0.49126	0.119218	0.217623	1.21154	0.233279
GK022_06610	1.65909	3.61029	2.54163	2.76706	1.73686	1.55623	1.17887	1.08752	3.99646	1.65175	1.27715	0.59019
GK022_06615	0.799768	5.19123	1.21481	1.51727	2.12585	1.75238	0.587647	0.486794	1.29948	0.323467	0.266783	1.61811
GK022_06620	1.3787	4.27418	1.66206	1.99283	1.67529	1.65118	1.24045	0.719293	2.32742	1.27456	0.525602	0.341562
GK022_06625	2.24139	5.70004	2.55343	2.12611	4.02151	2.9627	1.76455	3.45329	3.35216	1.47311	1.82245	3.40111
GK022_06630	11.8624	18.4125	19.025	28.5697	28.143	18.3257	23.5034	15.8066	40.9165	17.0127	12.3202	15.9014
GK022_06635	6.83169	11.6827	10.3101	7.74056	8.09782	9.72461	9.16043	8.12868	8.59375	8.1288	6.35146	6.72628
GK022_06640	15.168	11.4619	20.2968	16.5608	15.8967	18.5785	9.68935	13.2549	13.2508	14.3728	11.9264	18.225
GK022_06645	1.09707	2.67227	1.63995	1.81228	1.8663	0.836106	1.90831	1.4309	2.96318	1.60581	0.73191	1.26835
GK022_06650	2.24207	4.46833	2.81098	3.47226	4.63146	2.44106	3.16033	2.14449	3.87951	1.46816	2.2437	1.66636
GK022_06655	1.43784	3.7765	2.0492	2.65562	3.46518	1.58285	2.34774	1.6531	2.64301	1.20615	0.53292	1.66232
GK022_06660	18.775	17.4616	18.7407	18.9725	18.9926	12.9547	21.0309	17.8763	19.7299	24.6249	20.9359	25.6987
GK022_06665	64.759	63.259	62.3604	46.0078	39.8053	41.3461	40.9394	37.3344	41.1502	72.3487	63.5832	64.1335
GK022_06670	25.8777	23.311	23.9923	22.3691	21.8667	18.538	20.9151	20.9225	23.9242	28.2766	25.362	29.553
GK022_06675	48.1988	50.8353	44.8591	41.9363	38.2773	44.1636	38.9026	36.9325	27.925	42.1424	47.1411	44.1823
GK022_06680	52.1307	51.883	54.5427	38.9966	36.4877	40.3899	36.2647	30.9107	39.439	28.8385	35.8057	33.3595
GK022_06685	88.6893	86.3585	135.133	39.8771	40.5484	35.4515	40.4469	34.538	46.5863	26.5971	27.7321	31.2757
GK022_06690	10.3593	8.89348	13.3952	8.17797	10.1671	12.1463	10.9074	8.34252	7.62737	7.04751	5.95428	8.1994
GK022_06695	11.7712	15.2692	15.4333	13.7684	11.9359	16.5731	18.2608	14.141	9.4441	13.7314	13.7637	13.9671
GK022_06700	3.2363	8.36935	3.87913	7.87601	8.34251	5.96484	3.6605	3.61806	6.90714	5.8768	4.62664	4.00882
GK022_06705	3.33636	5.15458	4.80106	3.23615	3.47264	4.31595	3.76014	4.32868	3.81284	4.75838	2.98733	4.56779
GK022_06710	3.57472	6.83242	6.50355	4.33506	4.63821	2.9091	2.74744	2.2127	2.36269	1.9604	2.66783	0.840574
GK022_06715	44.2533	47.6321	49.4824	32.6877	41.2997	40.4517	34.1824	37.4076	32.0678	53.0851	50.764	48.2915
GK022_06720	96.4671	93.1614	146.419	139.516	172.257	139.904	82.0129	119.686	157.481	116.608	88.4742	64.1978
GK022_06725	164.545	141.859	242.678	181.559	233.427	207.289	125.794	153.502	168.355	125.984	111.515	113.011
GK022_06730	289.916	217.722	379.629	236.622	302.721	331.429	185.529	228.793	215.595	168.203	169.407	156.609
GK022_06735	234.16	197.848	207.995	118.093	100.253	160.922	127.822	133.811	117.897	228.998	223.294	208.146
GK022_06740	18.0093	23.5307	27.9202	32.3088	36.8049	31.3375	28.7071	23.8635	45.1993	17.0172	14.6731	16.8595
GK022_06745	13.4405	10.1463	12.815	15.5168	10.0219	11.2744	11.3232	10.1995	12.5307	7.62457	7.86056	8.32444
GK022_06750	5.88562	5.852	5.17579	6.38047	5.33558	5.57748	5.65773	3.67667	7.54979	3.00687	5.1149	5.37198
GK022_06755	2.54404	6.4876	4.73687	4.89312	3.45529	4.36248	3.35955	2.77227	6.32768	2.45617	4.43477	2.77519
GK022_06760	2.6931	6.19651	3.80662	4.136	2.50546	3.01458	2.82687	3.27841	4.27635	2.08768	2.69505	1.65408
GK022_06765	1.92444	4.47453	2.50555	4.32151	5.26147	2.67143	3.37635	2.13353	3.77661	1.66788	1.51316	2.02624
GK022_06770	1.32812	3.33506	1.61388	1.3246	1.62674	0.910975	1.27141	0.679042	0.847486	1.03134	0.106326	1.28979
GK022_06775	4.38563	10.1971	7.55643	5.74782	6.59772	8.00682	4.78213	4.30291	9.28199	4.87126	3.66826	4.42709
GK022_06780	1.66618	7.67063	3.03703	4.11831	3.74149	5.7143	3.10613	2.79907	4.48911	1.40169	3.73496	2.54274
GK022_06785	1.74289	2.99106	0.67235	1.88943	2.64728	1.13855	2.71807	1.66704	1.76533	1.61123	1.16277	2.44678
GK022_06790	3.63728	7.62716	3.30459	4.23791	4.29375	5.07133	3.70377	4.37607	4.72994	2.36476	2.72143	2.7412
GK022_06795	1.94061	3.00809	2.62019	3.85693	5.36464	2.95799	2.03701	1.18119	2.2932	4.7093	1.29468	1.1218
GK022_06800	2.45586	6.02737	2.26584	4.55558	4.80452	4.49203	2.8872	2.88996	5.70739	3.79652	2.18457	3.88036
GK022_06805	1.59846	3.71659	1.10908	3.43362	2.68149	2.09806	2.79644	2.59449	3.2006	3.01699	2.66603	2.41269
GK022_06810	4.1238	8.60487	4.283	8.13866	11.7371	5.80221	5.86033	5.21314	8.99639	3.76341	0.423261	4.76763
GK022_06815	7.47219	6.71999	6.06758	7.56551	9.44367	7.011	6.2155	5.53494	4.99799	16.08	12.4157	15.6476
GK022_06820	4.28757	6.55373	5.94981	8.34929	4.65998	6.26304	5.70069	4.78447	6.19246	15.9281	13.3488	10.1893
GK022_06825	113.992	124.456	129.976	122.524	107.376	97.5577	124.796	134.417	113.756	149.509	148.304	154.971
GK022_06830	23.0347	28.4938	29.6076	35.7407	36.474	47.1616	35.7903	36.1207	32.2947	32.2829	23.0949	25.3521
GK022_06835	64.853	54.9073	56.1073	61.9761	52.3449	66.0807	53.1869	63.9736	40.7337	106.63	94.9516	100.609
GK022_06840	16.6812	21.3691	27.2208	18.7748	20.4698	28.4224	23.2869	26.3857	17.8914	36.4408	28.9208	28.9282
GK022_06845	18.2782	17.1782	16.0874	18.0094	20.9233	21.9207	16.1379	20.8211	14.0798	27.2215	23.3344	20.6628
GK022_06850	16.8659	16.8064	17.1416	16.6096	15.1341	18.1509	15.3302	16.6959	15.1119	22.888	20.4021	20.5705
GK022_06855	43.2431	37.0074	45.2967	42.2179	45.4676	46.5049	40.826	52.0879	35.0273	63.2706	66.6907	71.5503
GK022_06860	37.4395	37.5724	36.8076	31.1231	36.7366	34.1637	30.1353	35.2554	38.0916	48.7546	41.667	43.0907
GK022_06865	37.1278	35.3153	30.9818	23.0166	20.6986	16.5545	28.8005	23.0625	25.4749	38.3997	43.8012	40.4069
GK022_06870	26.7171	30.631	21.8979	27.4433	24.5771	23.7086	25.937	21.967	24.9866	28.1785	24.8162	30.3337
GK022_06875	16.6396	19.9546	19.8265	12.462	13.3944	13.7416	14.8104	12.4603	15.724	24.1172	24.2683	23.3034
GK022_06880	3364.27	3740.88	3799.33	3166.35	3330.03	2193.43	3243.81	3274.91	4477.89	2748.25	3070.59	3131.47
GK022_06885	18.0361	18.9692	19.4794	19.1657	21.0666	20.322	18.3463	18.1255	19.0897	22.9862	32.5274	17.3266
GK022_06890	24.1257	36.2659	37.1572	24.9376	24.1956	21.2945	25.8659	32.3743	21.879	40.8459	87.3646	17.1246
GK022_06895	50.975	57.8031	63.2767	42.8782	34.062	45.5235	43.953	45.886	34.2205	77.8297	190.78	29.9069
GK022_06900	58.1345	74.5871	80.6994	69.6382	65.0716	65.4169	71.7792	74.5321	57.739	109.757	238.021	48.2433
GK022_06905	25.5012	24.7973	19.8716	23.8428	20.5621	26.4434	25.6734	20.9458	27.5579	45.3969	44.3986	46.8543
GK022_06910	21.6572	24.0043	16.8634	23.8884	28.0612	25.6717	28.392	26.4153	29.7414	28.9141	24.745	28.5876
GK022_06915	2.4509	5.24872	5.09438	6.78227	7.89992	6.85716	5.36194	6.12418	4.57295	3.44336	4.00174	4.25032
GK022_06920	6.40821	9.74924	7.13011	8.91962	13.425	8.13979	7.97219	8.95666	10.7978	8.70335	4.59193	6.17391
GK022_06925	12.7705	16.221	13.8898	16.6643	17.1988	18.0236	12.6105	16.2657	10.7591	9.05475	7.57319	11.3466
GK022_06930	7.20642	9.79229	11.1832	12.4794	14.0903	10.0572	10.7277	9.39927	8.12865	12.567	4.30826	6.49209
GK022_06935	1.97252	5.44626	1.99745	2.51258	5.34798	2.87509	2.67095	2.3412	3.32154	1.99447	2.36874	1.96692
GK022_06940	3.19123	9.12454	6.37579	6.07758	8.0332	4.43698	6.84436	4.0948	7.64399	6.13953	6.38709	6.28206
GK022_06945	3.2038	5.53654	2.36745	2.72221	6.62863	4.45445	5.45342	3.63658	10.1298	4.76286	5.19911	1.65178
GK022_06950	0	2.07314	0.100322	0.2148	0.126402	0.566282	1.12311	0.180903	0.702421	0.160276	0.991423	1.37445
GK022_06955	0.719418	1.55324	0.520364	1.00274	0.524508	0.822432	1.16509	0.375332	0.72868	0.498804	1.23418	1.06938
GK022_06960	0.851866	0.720247	0.941053	0.251861	0.197614	1.32797	0.780376	0.424231	0	0.250573	0.619988	0.671497
GK022_06965	3.78579	7.12572	5.70481	5.0324	4.7152	5.56442	5.62015	5.59614	5.99145	5.68718	5.95341	4.92395
GK022_06970	16.4581	22.5235	17.3668	14.52	15.0711	15.1422	14.8166	16.1545	15.8566	26.0663	16.9152	22.7132
GK022_06975	1.5969	4.47242	1.69058	2.12461	2.13006	1.90854	3.29149	3.7112	1.54393	2.58346	3.48667	4.0281
GK022_06980	245.891	240.635	223.015	207.92	190.167	196.682	213.435	208.36	182.346	260.834	286.835	260.118
GK022_06985	100.163	89.5972	84.632	83.6486	83.2482	94.0764	81.3786	80.1537	87.7148	72.0522	77.7672	76.1232
GK022_06990	6.25082	4.84461	4.21988	3.01173	4.43071	7.93987	12.2478	3.80468	16.0041	4.49449	1.39008	1.20445
GK022_07005	12.2417	9.64859	16.3885	28.1165	37.0619	27.9893	17.5106	26.1422	41.5588	12.7556	17.0263	14.7527
GK022_07010	113.252	124.026	127.631	131.231	126.612	111.903	138	136.76	108.948	128.093	121.493	123.78
GK022_07015	945.245	917.401	773.031	636.069	571.344	688.916	645.897	710.951	553.578	790.645	726.918	780.245
GK022_07020	1468.51	1420.93	1050.08	745.222	617.977	805.845	849.933	860.518	666.676	1672.92	1443.85	1616.92
GK022_07025	62.6426	61.3346	66.881	96.0099	90.1131	73.1838	85.666	90.1221	99.6654	74.1278	72.1862	65.6117
GK022_07030	93.0551	88.8301	116.164	134.433	150.285	147.571	125.886	125.853	120.152	75.9213	75.3276	67.1236
GK022_07035	1022.28	977.966	723.309	767.835	714.908	861.818	844.589	885.803	696.284	1323.05	1300.3	1360.75
GK022_07040	1063.77	1013.99	870.654	1013.39	957.978	1255.36	1029.3	1092.89	819.032	1262.92	1171.81	1234.64
GK022_07045	1147.46	1103.87	1068.41	1343.05	1392.68	2011.67	1274.62	1443.51	952.611	871.018	893.078	915.983
GK022_07050	919.856	837.499	840.688	1009.16	961.391	1497.3	957.623	1098.95	674.982	730.167	747.314	729.795
GK022_07055	1001.54	950.095	926.072	1068.28	991.773	1244.45	1079.61	1239.28	766.178	912.667	950.262	957.051
GK022_07060	988.928	972.709	863.183	918.289	855.866	1208.3	1027.99	1084.33	659.393	777.198	818.442	830.658
GK022_07065	752.126	753.98	632.21	749.302	688.661	810.232	817.631	850.022	637.076	834.16	813.747	792.054
GK022_07070	151.956	160.851	124.721	166.033	167.347	155.429	140.028	170.135	205.554	148.795	116.051	133.147
GK022_07075	44.6967	43.7143	43.1063	72.4514	51.0532	55.3144	52.9045	63.4795	94.0655	43.8454	36.3513	37.895
GK022_07080	108.671	97.3911	85.3327	77.958	77.6412	116.109	92.2148	80.7723	89.6859	192.999	188.813	153.207
GK022_07085	183.507	170.915	177.294	136.139	147.262	151.141	145.072	134.736	171.861	171.191	178.433	163.308
GK022_07090	14.4899	20.1542	17.0312	21.5988	20.7983	22.1849	24.4441	18.8991	18.8042	22.6046	11.9111	21.9872
GK022_07095	17.8698	16.4799	14.0937	25.8918	22.0324	18.2679	22.7254	26.5122	16.9034	32.9405	23.7291	24.2851
GK022_07100	49.8866	50.8712	45.2972	59.3587	58.6069	54.018	61.1061	58.1491	64.4663	71.626	56.3995	56.0197
GK022_07105	58.2831	74.7886	55.9574	100.736	91.9004	92.4002	84.4952	96.3852	93.0752	72.0522	74.8326	72.468
GK022_07110	60.8278	59.7222	54.4954	85.408	86.4881	79.0119	78.0914	83.9102	97.5551	81.5621	77.831	69.5567
GK022_07115	41.0786	46.7475	31.5213	33.8557	33.9859	28.3514	38.1805	36.3401	41.1552	61.9165	57.9092	74.7777
GK022_07120	4.37882	2.19822	1.31009	3.34447	3.04737	3.52683	2.50709	2.18066	4.2336	2.57602	2.58936	3.45168
GK022_07125	1.45546	3.10209	2.53831	3.24333	3.81715	2.03362	1.73146	3.24828	3.4398	2.09302	1.45652	1.96314
GK022_07130	2.56236	3.64086	3.74797	4.62967	4.9039	4.1498	4.12412	2.46942	4.54187	2.64845	2.84914	1.1109
GK022_07135	105.877	95.673	106.631	119.423	108.315	121.203	105.782	120.218	141.094	150.423	146.12	154.985
GK022_07140	94.0167	79.9375	96.551	143.45	138.61	147.266	120.251	105.477	137.516	118.865	96.5035	99.9631
GK022_07145	130.928	142.832	118.619	121.232	119.106	137.143	129.311	134.078	131.618	151.026	153.86	145.51
GK022_07150	130.991	132.732	136.577	173.562	165.066	131.261	177.627	175.998	215.561	181.569	157.951	179.487
GK022_07155	235.611	252.656	232.252	234.671	227.894	262.931	249.06	261.407	213.734	257.704	254.169	270.977
GK022_07160	85.2253	83.836	96.6887	165.41	174.573	173.704	115.342	158.518	181.427	129.153	85.922	89.8515
GK022_07165	1438.9	1389.02	1405.22	2870.62	2968.34	3277.48	2714.22	2540.52	2325.26	1275.6	1328.77	1420.96
GK022_07170	1592.03	1560.29	1586.23	2638.05	2591.8	3051.7	2454.42	2527.29	2572.97	1755.76	1811.22	1881.4
GK022_07175	530.844	535.079	476.723	587.787	573.558	648.793	587.992	626.458	568.753	903.329	880.383	888.445
GK022_07180	160.694	157.545	166.624	296.871	313.586	307.133	244.666	269.359	276.697	245.715	255.519	223.196
GK022_07185	224.257	210.533	266.718	366.906	391.06	380.585	328.893	351.781	363.338	274.126	246.721	237.855
GK022_07190	129.729	129.574	137.314	271.593	294.009	279.408	232.25	250.777	250.614	236.763	211.325	211.353
GK022_07195	224.122	216.667	284.711	366.806	385.632	367.199	294.607	327.578	330.64	215.347	217.632	231.835
GK022_07200	259.767	299.779	368.621	436.68	482.343	452.572	361.234	388.007	445.404	247.388	200.339	232.751
GK022_07205	97.9716	99.9506	130.515	248.015	254.905	235.165	211.069	218.636	289.52	171.686	152.066	144.563
GK022_07210	136.504	132.654	160.683	199.47	205.839	251.429	183.329	180.435	194.443	185.329	165.724	183.763
GK022_07215	217.349	211.569	251.625	295.371	317.697	410.372	285.073	301.283	301.173	252.837	224.239	225.107
GK022_07220	86.6194	76.7063	92.7807	158.425	171.027	181.72	144.163	149.032	182.728	170.993	147.913	158.529
GK022_07225	289.957	275.169	334.983	352.128	373.195	408.615	343.559	352.429	332.295	307.645	315.321	328.74
GK022_07235	433.805	432.906	500.727	534.408	562.191	612.967	511.079	477.772	642.57	552.124	522.158	535.29
GK022_07240	101.08	94.4309	108.139	151.427	148.832	185.42	123.235	144.649	150.418	203.412	162.832	186.317
GK022_07245	132.34	134.063	145.121	182.717	171.47	218.997	181.059	194.389	206.129	246.097	207.442	210.197
GK022_07250	168.297	161.669	184.854	247.618	259.157	227.177	230.4	242.218	265.175	223.347	216.519	206.438
GK022_07255	384.972	419.25	392.728	556.029	603.423	408.045	546.877	536.189	863.31	558.98	571.577	533.101
GK022_07260	198.785	200.529	213.556	280.153	297.754	262.48	267.985	263.391	305.273	241.107	203.234	196.703
GK022_07265	474.186	445.564	534.595	602.953	646.854	734.156	537.026	534.093	572.842	490.558	394.508	416.537
GK022_07270	203.441	170.799	199.999	302.923	316.39	300.206	266.229	288.152	400.369	311.515	228.9	207.487
GK022_07275	36.5033	29.2088	25.4422	30.3003	32.6406	31.6905	28.9539	28.0287	52.3852	52.7543	60.2207	50.8547
GK022_07280	20.6345	16.9501	16.1406	14.4664	12.2965	19.2103	15.875	18.0497	12.4838	29.1847	28.6866	37.2839
GK022_07285	12.9282	11.6388	7.98265	6.15299	6.63813	10.724	7.64573	7.48511	7.96455	16.8342	15.1464	15.4478
GK022_07290	4.69908	7.03986	5.73959	5.04165	4.88289	6.47956	3.29511	3.80375	4.3793	3.29167	4.26617	4.70462
GK022_07295	23.9406	23.2215	21.6874	20.4814	16.1927	21.6806	18.7111	18.171	21.3455	18.199	16.4531	21.7592
GK022_07300	23.4771	26.1686	24.3616	23.9127	24.1935	28.6084	23.8038	26.2633	25.1512	20.0341	17.9433	18.5672
GK022_07305	23.1344	23.8182	24.0736	23.8428	24.4517	35.0019	28.2781	27.7457	24.8303	23.2534	23.8361	22.6314
GK022_07310	7.77649	6.51698	5.6766	8.68892	10.7436	11.3988	8.89392	9.93123	10.9934	13.5456	10.5035	12.4931
GK022_07315	7.17522	6.34685	4.58068	4.56565	7.7616	5.70619	3.92955	3.98757	4.97673	5.047	9.36578	6.22159
GK022_07320	2.80174	7.8172	6.80915	6.9858	6.97061	4.16379	2.99973	5.88339	6.70432	7.47888	5.60754	9.71747
GK022_07325	9.38959	18.6849	11.8211	12.8384	14.3544	8.2198	12.5731	11.4303	14.6941	14.7799	13.7137	17.4569
GK022_07330	7.85487	8.21853	8.74955	9.36682	7.91726	7.54287	7.61842	9.75327	9.74609	11.8181	7.86056	7.76443
GK022_07335	86.1728	93.0298	77.7618	69.1038	61.1956	54.7604	81.4667	62.3963	63.8727	112.272	86.6705	107.851
GK022_07340	15.728	21.1834	19.0344	16.08	13.378	14.1063	13.2074	12.2583	20.9654	19.0319	21.6257	21.3989
GK022_07345	2.17828	2.61406	1.85004	1.44733	2.15166	0.963946	2.9208	2.18124	4.48382	2.04621	2.10954	2.43713
GK022_07350	18.6831	16.9343	18.5111	34.2038	33.3869	25.1758	30.3504	30.6986	49.3428	41.1235	43.8463	43.2831
GK022_07355	37.0137	39.2886	44.2716	50.7387	58.1756	62.0907	45.4403	40.6503	46.1156	38.8357	31.4039	35.5828
GK022_07360	20.1161	19.3325	23.5391	28.0105	24.8672	28.5157	27.5907	25.9574	32.17	29.0726	33.6407	17.0549
GK022_07365	20.7718	20.0289	20.2919	31.7904	26.814	28.9144	27.7034	30.1204	34.8693	37.1627	37.1717	29.6653
GK022_07370	31.7376	31.88	28.4738	32.1425	27.1732	31.6673	26.6513	33.806	34.7898	31.3026	19.7808	33.5545
GK022_07375	10.6996	16.7826	13.1566	15.3736	14.5181	18.1534	12.8355	15.0408	17.0086	11.952	11.0473	20.764
GK022_07380	16.6483	19.0957	18.0428	22.0923	26.4272	26.7342	22.5134	23.3846	23.7854	17.6556	16.4933	14.0011
GK022_07385	56.1062	62.3565	76.4355	88.9645	106.136	128.622	78.5871	85.9216	111.251	60.9966	53.0027	45.5357
GK022_07390	60.7791	66.6273	70.234	78.157	64.7387	116.534	73.684	80.6543	89.292	138.634	146.304	142.91
GK022_07395	7.62446	10.3411	6.13706	12.3983	13.2199	12.9626	15.2676	14.9933	16.2868	29.0976	35.2153	28.9872
GK022_07400	8.7687	14.7062	15.2844	15.4277	13.7555	20.2129	12.3126	16.5367	17.5812	6.51162	8.05579	10.9687
GK022_07405	16.7898	18.3775	19.8356	22.7252	23.2382	22.9541	20.9012	22.8592	19.7532	14.9315	11.8891	16.5164
GK022_07410	13.1293	13.4163	12.279	18.5847	17.7116	16.1565	15.4844	15.4229	17.0464	10.0115	10.5445	12.617
GK022_07415	19.4729	14.7258	18.1874	26.7805	23.8801	25.215	25.4014	25.201	41.5535	16.0065	13.4958	15.0816
GK022_07420	37.939	26.208	33.9642	50.964	36.4795	36.4572	36.707	45.6826	24.8525	38.2499	32.4641	30.9896
GK022_07440	30.8424	35.6323	37.8552	38.3014	37.7149	38.704	30.6918	36.2967	38.5297	22.9256	21.9454	22.2397
GK022_07445	71.559	68.3686	91.1844	119.732	135.019	131.545	97.3633	103.893	110.738	80.9604	76.874	56.3824
GK022_07450	88.8601	84.9432	108.518	113.773	126.369	128.752	102.261	96.7626	73.7825	77.3715	82.1297	85.2414
GK022_07455	119.116	141.194	157.971	142.424	146.887	155.975	135.943	139.673	96.4259	105.485	101.088	104.972
GK022_07460	130.385	136.479	168.802	159.972	170.538	174.103	151.95	148.745	125.044	107.483	87.2078	99.6705
GK022_07465	250.855	251.982	259.082	243.036	292.135	281.674	194.325	199.25	216.58	207.988	179.692	190.705
GK022_07470	276.549	293.094	304.791	311.723	365.835	300.318	226.757	261.787	268.559	263.565	238.03	228.14
GK022_07475	756.691	736.137	895.28	859.94	917.005	980.855	657.684	696.078	875.515	534.118	550.731	529.713
GK022_07480	254.96	242.083	294.909	348.465	398.998	300.292	257.066	277.79	385.724	205.432	155.313	125.937
GK022_07485	68.9753	72.5649	80.1463	60.6145	56.3858	54.0632	61.1295	58.8267	78.5178	101.983	79.2552	80.2216
GK022_07490	93.6421	91.1625	97.3097	86.1093	81.2695	86.3562	83.2166	86.3451	99.1102	121.113	112.249	108.115
GK022_07495	236.993	239.106	256.098	389.054	455.724	438.832	294.12	354.068	351.036	262.705	242.954	238.706
GK022_07500	254.005	248.355	241.439	276.004	274.216	298.387	265.015	297.168	246.71	323.982	342.551	329.527
GK022_07505	277.395	270.177	313.38	314.229	304.932	425.439	269.069	301.371	267.043	249.959	225.415	219.311
GK022_07510	213.643	214.129	238.812	245.602	260.166	254.396	209.45	223.074	274.96	208.87	210.487	197.231
GK022_07515	78.4032	67.9466	72.1764	75.8334	83.9237	96.9632	62.076	73.4417	63.1691	71.3274	61.1377	63.745
GK022_07520	156.331	143.469	143.872	191.626	194.263	209.136	169.897	173.781	189.628	277.293	231.236	233.791
GK022_07525	143.173	157.961	149.959	155.677	162.341	157.457	143.685	138.863	146.466	175.823	150.582	163.733
GK022_07530	113.821	108.185	115.801	159.706	155.6	131.526	135.618	125.563	218.255	106.311	103.461	94.0998
GK022_07535	85.0473	85.3058	66.8949	58.3635	53.6493	56.5263	63.9768	54.1011	61.0708	96.5688	93.1844	100.635
GK022_07540	64.2786	67.9591	53.2312	58.1307	59.6843	53.9444	59.5665	72.4879	69.0373	50.7833	55.2624	63.2338
GK022_07545	33.7902	24.4065	29.5605	54.405	41.3265	62.6287	47.5994	67.9078	47.1356	27.8181	28.4124	30.1661
GK022_07550	21.0985	20.3658	22.1421	33.2691	28.8769	48.9702	33.5017	59.7738	39.6643	21.5143	30.4551	32.1538
GK022_07555	31.2595	29.7118	37.6349	33.8877	29.75	45.3969	38.3486	62.8438	43.6769	29.8158	24.6589	39.9068
GK022_07560	18.3533	17.6336	15.2829	20.7186	15.7723	20.1143	26.4615	34.8981	18.9545	24.9069	21.8578	29.8552
GK022_07565	21.7152	18.4483	11.8406	25.5028	14.0306	14.6402	23.3199	20.0803	19.7389	23.6458	22.2882	24.8641
GK022_07570	118.192	120.84	101.287	113.927	96.14	70.9467	116.354	116.116	105.766	156.403	143.732	154.72
GK022_07575	11.946	16.5255	12.3314	15.7614	14.9463	12.3862	15.6305	12.6823	16.0041	17.079	16.5883	14.3732
GK022_07580	8.02865	6.78817	6.75046	6.43545	10.0573	10.5689	8.58069	11.284	7.41738	5.90398	7.98578	5.73803
GK022_07585	4.78522	2.88852	5.49801	5.88589	4.93125	5.99643	4.05698	7.0575	5.21966	6.25279	3.86779	2.07462
GK022_07590	4.21154	3.2641	2.84318	3.55106	4.77637	1.06991	4.12603	8.54479	3.31782	3.78525	3.74631	0.811512
GK022_07595	0.672294	0.669924	1.55609	1.35352	1.34792	1.9763	1.08878	1.40299	0.680949	1.86452	0.57667	1.33244
GK022_07600	0	0	0.96833	0	0	0	1.20449	0	3.38994	0	1.91388	0
GK022_07605	1.15192	2.95863	1.62764	2.35234	1.70896	1.77624	1.82215	1.174	1.70942	3.16375	2.19828	3.06615
GK022_07610	1.48989	5.44367	3.16113	1.92281	2.08196	0.973274	1.78731	2.591	2.64088	0.918228	1.56197	0.492143
GK022_07615	1.23618	5.988	2.92086	2.90358	1.18291	2.82637	1.94637	1.69295	2.28246	1.58324	0.927804	0.714586
GK022_07620	9.07673	7.71121	12.7266	28.1951	26.7249	27.9366	9.01459	16.2554	26.6084	7.34218	6.28845	6.96226
GK022_07625	7.58695	6.83816	11.0495	11.0897	15.227	12.9613	7.51642	9.65098	9.51944	9.79176	8.87208	8.87001
GK022_07630	23.6074	29.5354	29.462	29.891	30.5908	26.6715	31.7108	29.6363	33.9989	34.9846	31.1918	29.5053
GK022_07635	9.06027	12.0607	9.45492	10.7968	15.1777	10.7529	9.32157	9.97698	13.3626	10.9653	10.105	11.6342
GK022_07640	63.1756	78.4022	71.0191	98.8991	105.945	97.8778	83.8168	96.7131	103.627	80.9657	76.8089	74.1415
GK022_07645	58.498	61.5414	48.9463	72.1862	72.056	71.903	65.7875	77.736	73.1293	97.9918	106.557	111.53
GK022_07650	53.9949	56.2783	53.1454	69.3839	76.463	107.223	61.4164	76.4962	66.0053	96.2014	93.3952	87.785
GK022_07655	148.684	142.213	152.128	224.438	236.549	291.845	185.452	213.913	188.961	183.641	161.525	168.798
GK022_07660	141.085	155.685	135.609	242.49	221.579	215.484	233.529	255.54	196.077	236.418	240.312	257.664
GK022_07665	264.646	286.138	253.945	254.025	237.093	277.949	271.354	291.305	210.235	298.906	288.57	328.407
GK022_07670	116.834	111.339	112.713	184.813	204.075	187.042	160.577	192.09	241.125	215.559	163.383	155.894
GK022_07675	43.6506	37.7661	48.3498	60.0328	74.0185	78.0585	42.3324	54.8109	82.6429	67.9858	52.3289	43.2006
GK022_07680	21.5523	20.6089	29.7948	34.6877	43.171	39.5223	35.5789	31.027	48.3719	20.4682	25.4693	20.4099
GK022_07685	22.2436	22.0821	26.8271	40.6412	44.005	38.5715	50.9994	37.8787	69.1086	29.5163	22.0096	29.0392
GK022_07695	69.424	89.3681	85.742	125.232	100.321	100.411	115.062	110.858	88.0573	128.684	117.431	113.814
GK022_07700	180.633	196.272	224.708	212.757	193.021	185.345	233.664	209.528	151.578	246.152	228.956	249.115
GK022_07705	7.6385	6.27736	6.40141	13.4205	10.586	9.18394	10.7827	9.61928	14.4732	6.39186	1.05435	7.99363
GK022_07710	8.94407	9.20475	11.8782	19.869	20.3911	23.802	15.5139	13.6546	20.2719	13.2837	14.3796	9.91667
GK022_07715	38.2287	40.8132	38.7821	47.3096	49.8374	44.9717	42.4727	48.1419	47.8388	48.0404	47.3518	49.6917
GK022_07720	121.145	123.401	118.952	147.435	161.835	159.678	127.799	144.71	139.96	135.792	114.883	123.677
GK022_07725	362.895	378.711	284.419	345.526	323.164	299.654	330.17	317.334	349.581	366.021	300.918	320.135
GK022_07730	1061.87	1159.01	778.428	690.134	569.461	594.833	860.323	811.761	646.009	1437.95	1442.83	1516.29
GK022_07735	66.714	64.4089	52.1791	73.2315	70.4202	69.3226	68.9946	87.5882	105.258	124.704	104.179	104.797
GK022_07740	22.8359	22.7399	21.5134	35.3077	30.4494	30.5995	30.0611	22.3873	38.9844	27.4052	22.1032	30.3505
GK022_07745	24.4239	21.2367	16.6114	21.9547	18.294	23.1519	24.8463	24.9986	22.6152	67.0345	56.5845	57.6681
GK022_07750	42.771	44.3624	33.51	33.8414	25.2163	39.6262	29.9375	34.886	29.1035	61.5705	59.1317	64.5058
GK022_07755	23.2134	20.8847	18.4162	23.362	22.4018	31.8618	22.5352	28.6861	30.7288	45.0896	36.2511	34.0385
GK022_07760	15.4479	16.7414	20.9459	13.9083	12.3603	16.7619	13.5219	26.2956	14.3871	15.2491	23.0577	17.7083
GK022_07765	23.5189	21.6219	21.6239	19.5757	18.6447	18.7869	19.3985	22.9104	24.3325	28.2581	31.6111	24.4034
GK022_07770	106.698	101.157	94.4107	97.5262	87.1287	83.5654	99.9098	107.953	125.477	150.935	117.171	105.861
GK022_07775	1069.16	966.917	1046.31	1259.05	1239.27	1012.39	1248.35	1229.4	1522.38	1525.28	1113.06	999.062
GK022_07780	1241.2	1236.29	1128.63	1146.92	1090.13	934.016	1194.21	1104.97	1008.49	1344.36	1239.67	1439.36
GK022_07785	6.87031	7.88663	9.40745	10.8675	13.2863	13.6335	10.2867	11.5984	13.5564	11.2546	8.04279	8.91706
GK022_07790	19.9612	22.1933	24.9912	35.4888	39.7302	50.8667	29.2577	36.1842	37.1831	26.0695	21.6464	25.9309
GK022_07795	48.5626	35.7403	52.5089	55.6042	61.7551	125.806	55.9123	57.7491	44.5332	51.6838	52.3732	47.6067
GK022_07800	424.368	419.047	458.632	526.223	504.881	487.891	491.5	458.228	486.134	370.771	345.602	362.888
GK022_07805	373.073	401.322	350.834	346.619	324.622	317.713	388.388	352.329	327.36	352.106	347.813	373.286
GK022_07810	173.693	171.114	145.051	163.843	153.257	121.202	175.099	178.663	227.909	279.177	201.472	177.014
GK022_07815	595.311	576.015	470.456	427.965	369.84	444.945	507.065	411.758	406.708	539.517	496.823	524.118
GK022_07820	553.978	620.227	492.625	494.413	435.896	473.673	573.664	543.329	483.043	486.526	523.276	556.54
GK022_07825	186.533	170.032	189.169	361.517	352.869	348.701	309.239	335.34	439.305	251.071	207.991	176.402
GK022_07830	62.5614	63.5153	60.5976	85.514	77.0443	98.084	93.3887	73.7932	77.9687	75.6889	68.4397	83.4251
GK022_07835	59.3479	64.3277	50.1994	81.5576	65.4761	77.2247	81.3511	78.7274	73.3277	80.764	74.7627	85.0606
GK022_07840	56.9105	58.5095	46.2501	61.1734	51.6162	63.0408	66.4274	54.6711	62.6026	70.6432	62.9763	76.2821
GK022_07845	34.9232	38.5856	32.8675	42.1946	47.9591	46.4763	36.1823	30.7897	45.2455	46.9027	31.6138	34.7893
GK022_07850	903.584	953.077	928.813	1111.94	1061.42	1052.95	1110.46	1070.67	985.605	716.023	809.994	821.055
GK022_07855	1310.66	1311.91	1291.3	1466.5	1447.61	1556.39	1534.51	1485.32	1068.46	976.147	1037.91	1039.6
GK022_07860	376.92	373.526	351.584	370.255	368.354	393.177	371.084	374.977	333.345	271.114	288.357	335.254
GK022_07865	185.294	176.348	172.915	272.913	287.597	228.768	255.156	258.544	316.727	241.434	183.067	194.798
GK022_07870	136.425	128.976	110.29	128.584	123.428	166.212	122.569	130.188	134.287	158.278	137.499	141.868
GK022_07875	70.6696	69.2323	76.6045	95.2141	94.5446	126.267	69.5324	82.969	96.5613	85.8644	69.2697	63.2052
GK022_07880	13817	13015.9	12598	13468.1	13247.7	10757.1	13247.6	12300.3	15648.3	13143.5	14752	13411
GK022_07885	3750.01	3552.55	3206.7	3559.41	3322.83	2836.46	3506.11	3339.89	3558.39	4157.68	4660.43	4186.67
GK022_07890	72.2453	82.4058	66.8607	78.1474	86.9346	79.4765	72.4461	81.4815	90.1186	112.179	109.389	116.706
GK022_07895	32.2349	37.3122	34.1724	37.0079	42.5202	34.1317	33.5542	34.9488	44.589	38.9765	32.3703	37.122
GK022_07900	6.82561	5.17988	8.06385	5.65239	5.56385	5.9606	6.20937	6.57801	8.90591	10.8891	14.4201	8.71326
GK022_07905	42.2752	40.1649	34.6743	64.961	77.5743	92.2409	57.3974	65.4913	64.6627	98.9318	68.0056	75.064
GK022_07910	59.4985	58.3596	58.2578	85.0812	87.9743	85.6623	64.3982	79.7574	87.2702	119.416	93.367	91.0701
GK022_07915	0.623933	1.08803	1.18466	0.84549	0.89557	0.624115	0	0.427239	0.55297	0.883225	1.40487	0.270504
GK022_07920	36.8565	34.2581	38.8883	15.3674	12.9345	21.2143	18.6132	18.5115	14.6191	38.6391	37.1412	24.7321
GK022_07925	48.9687	39.2273	39.4036	24.3523	22.9046	35.9952	24.1516	30.2062	22.491	82.8711	63.5832	62.2645
GK022_07930	61.8033	57.1369	61.4231	77.7001	76.92	90.5519	66.6531	69.5517	81.3082	100.979	74.3489	79.7624
GK022_07935	59.8119	61.3494	67.5617	129.173	120.287	146.105	77.6201	103.83	127.531	78.3223	67.9076	66.1654
GK022_07940	62.5942	60.4479	50.1111	65.5678	71.2713	71.8304	62.5835	64.5333	76.2031	100.556	97.0495	106.132
GK022_07945	54.7684	53.6443	50.6569	85.0862	77.0307	81.3447	89.6285	98.4326	79.4975	65.5813	63.0078	71.7949
GK022_07950	86.1927	92.6948	94.33	160.984	136.399	158.178	133.818	154.44	155.148	93.4123	82.912	88.3521
GK022_07955	76.1976	79.1052	93.8261	135.855	129.454	105.002	118.104	119.195	180.559	107.803	87.031	90.3341
GK022_07960	31.1147	21.8916	17.132	8.3729	8.54036	11.6044	11.2111	9.53644	6.64951	61.0476	62.7163	52.8107
GK022_07965	35.3469	27.4966	28.193	10.9753	12.8057	17.8595	15.6106	11.6338	10.0555	47.4418	44.8926	39.9573
GK022_07970	43.1727	33.8391	28.9256	13.6581	14.0652	19.7418	12.9966	15.7667	11.4547	51.4831	68.1482	59.4247
GK022_07975	22.07	18.999	11.6771	7.86482	5.84608	5.84922	8.27253	9.76124	5.54986	44.6002	49.2159	46.8817
GK022_07980	19.3012	16.367	15.0777	14.3127	11.8784	18.8386	12.1764	11.6098	13.1673	31.0156	35.5789	29.9278
GK022_07985	18.2917	15.3159	14.9947	18.8854	11.8079	28.2547	16.7317	21.2731	10.8075	20.609	19.8304	22.6581
GK022_07990	20.3924	21.0244	25.9438	35.8919	38.817	40.864	28.2966	31.9048	35.3113	22.9336	21.4912	20.7448
GK022_07995	12.2053	14.2595	16.5201	20.7642	18.3477	19.2026	15.8305	15.336	22.3839	14.9559	15.1165	11.0022
GK022_08000	10.5351	13.2235	9.26566	13.787	11.5672	11.8997	12.7943	14.1022	16.0699	11.0682	11.4248	9.17132
GK022_08005	6.06721	3.52673	6.14389	8.22166	6.77339	5.20198	3.82115	18.003	8.06573	3.68083	0	3.94563
GK022_08010	17.84	15.2779	16.7554	18.6756	20.0685	19.6161	15.7815	16.0393	19.7939	21.481	17.5804	12.635
GK022_08015	71.0298	72.3485	77.1953	102.213	128.593	126.021	68.4634	102.043	108.614	66.7073	60.4785	61.49
GK022_08020	35.6726	47.8635	43.3209	46.9587	54.0691	44.3067	33.9535	34.5282	52.5338	40.3544	44.0192	28.8384
GK022_08025	2.10088	4.35051	3.19115	2.63339	2.42918	2.77698	0.661573	3.95611	5.2367	2.12426	4.20482	3.52947
GK022_08030	1.00624	2.00539	1.45566	1.40252	1.83406	1.97199	2.17281	1.83741	2.548	1.16279	1.72624	1.74502
GK022_08035	16.11	20.7644	16.7392	22.7798	19.7501	16.0947	19.6747	21.9988	30.9143	21.0768	21.7292	25.7513
GK022_08040	22.1739	28.5029	21.1763	28.1423	25.9911	19.7846	26.7951	26.9931	39.6234	29.7483	32.834	30.3253
GK022_08045	7.80419	10.896	7.56251	9.22948	9.71898	7.55568	10.2535	8.45484	10.0605	12.1424	11.8829	12.6921
GK022_08050	31.9706	34.4353	30.1744	30.6207	31.1728	31.5807	32.4509	30.0394	33.0109	33.9314	35.0556	35.1421
GK022_08055	39.9575	41.6551	38.1026	44.3171	41.5652	52.1174	43.7261	42.1109	52.6676	34.4817	30.2207	31.4895
GK022_08060	24.126	23.5148	20.1123	16.7098	13.2144	9.75071	18.1108	20.8034	12.0949	27.6963	27.4358	19.8629
GK022_08065	53.1053	50.4968	55.9073	34.2164	28.2529	39.5185	36.9168	47.662	21.3126	43.8485	40.6099	41.5294
GK022_08070	51.8015	44.9409	74.7277	42.861	34.5978	43.1867	39.5017	45.1688	23.1154	38.2604	45.8835	41.8205
GK022_08075	53.5979	45.3362	55.6478	37.2001	31.5197	38.9469	38.645	44.6603	29.2656	44.8504	39.5803	40.9188
GK022_08080	29.6825	27.1798	33.8601	19.8206	18.7645	19.777	22.8046	22.2842	18.8583	25.7458	24.1569	21.2412
GK022_08085	10.4595	7.0793	11.2446	7.30041	6.94674	12.5305	8.39222	8.37222	5.46035	12.0536	10.7539	9.69056
GK022_08090	22.3906	17.6304	21.3068	22.2935	19.4503	21.966	22.7028	23.0524	21.2514	24.0206	15.5736	15.697
GK022_08095	9.24673	9.23148	12.6435	9.00477	4.93237	7.22635	6.90939	6.77291	5.18557	6.33872	5.22793	7.15711
GK022_08100	19.6453	14.5156	19.4296	8.87897	10.1576	10.1488	9.88375	11.6089	10.2537	8.988	9.74382	8.83998
GK022_08105	9.91869	8.02157	9.389	9.81763	6.96944	8.87397	11.4978	13.1244	9.04539	18.4883	13.6661	15.0819
GK022_08110	3.40378	3.95707	1.98853	6.24455	5.84608	9.72791	7.09074	7.88867	5.33714	24.3563	17.5553	18.3894
GK022_08115	4.26706	4.22366	3.77777	5.60386	5.72423	5.57493	4.45342	5.34286	5.96435	6.2721	4.78257	4.14393
GK022_08120	74.5433	75.7304	73.6152	68.9804	57.836	63.529	79.515	75.7225	66.0651	63.2859	74.5974	72.7883
GK022_08125	80.1921	94.8011	99.0229	67.1267	71.2322	73.8815	82.6839	64.2568	64.1743	66.7834	87.3611	83.9103
GK022_08130	44.9628	46.2918	49.3028	39.1292	44.3548	41.7697	40.9965	37.4076	54.5467	44.6201	49.5216	45.0618
GK022_08135	454.854	524.221	466.197	507.495	473.651	392.084	481.396	421.2	577.985	347.047	432.961	407.575
GK022_08140	4390.13	4353.23	4085.24	3606.02	3349.76	3571.16	3619.91	3043.77	2638.95	2764.71	3310.29	3301.28
GK022_08145	22.486	22.3886	27.0916	45.7877	43.9067	27.8949	40.2457	30.6698	66.3316	42.0426	30.3316	33.6818
GK022_08150	13.4247	14.5	14.7995	11.3537	14.2128	11.3198	12.8923	12.5176	12.9104	19.6391	11.7194	14.5299
GK022_08155	48.1111	37.2878	62.7935	103.153	112.634	128.159	87.1502	82.8311	117.224	50.1598	38.2111	44.233
GK022_08160	87.3103	89.5765	100.671	161.219	184.94	174.06	126.153	134.632	156.853	146.027	113.298	131.318
GK022_08165	65.9809	58.0737	64.2085	59.7339	55.2268	69.678	63.2167	53.8322	57.6471	62.4566	66.9653	56.4001
GK022_08170	73.9294	70.5159	84.7883	84.412	83.4943	80.5455	69.9874	82.1529	84.2609	61.0501	67.0327	58.2153
GK022_08175	191.56	198.178	155.339	181.792	193.242	218.196	159.753	195.988	174.999	163.315	150.11	167.604
GK022_08180	80.1431	77.5786	62.9683	87.8982	83.5254	86.3651	75.6083	81.4342	77.3037	64.714	65.4187	65.71
GK022_08185	9.62522	9.903	9.55193	22.4342	22.2279	19.9713	20.9139	17.0484	20.7291	7.70799	6.74254	8.17904
GK022_08190	12.4349	12.4894	14.9905	22.0088	17.2684	12.1846	20.9906	28.1124	26.3894	25.8649	17.9463	18.0437
GK022_08195	30.9595	34.466	34.0595	36.1133	31.8532	35.3926	35.3779	34.5977	33.9796	28.9699	26.9171	29.1642
GK022_08200	3.47451	4.76637	4.8906	8.13594	7.44752	10.3273	6.38972	7.54992	10.5929	12.0291	7.57992	9.45994
GK022_08205	5.09326	6.99777	7.26757	9.98889	10.2793	9.21025	7.46533	10.9067	9.43832	9.06388	11.7693	8.43118
GK022_08210	3.47268	10.2275	7.26757	5.01954	10.0429	6.35189	6.1239	11.414	9.02796	10.1126	7.87711	6.42376
GK022_08215	13.654	10.6457	11.7567	9.12941	8.44965	16.7308	12.0494	15.0789	10.4345	14.9468	18.0004	21.41
GK022_08220	6.56526	6.24908	6.48203	8.98554	10.9418	11.1173	10.3888	11.5387	12.5099	6.97023	9.36228	8.75252
GK022_08225	7.81352	7.40148	6.15399	10.0391	9.9691	4.96242	9.11295	10.0401	9.74609	6.55446	5.2128	5.01856
GK022_08230	136.99	128.759	141.036	139.588	148.536	178.207	145.523	152.758	135.68	140.641	127.483	125.698
GK022_08235	128.508	101.641	122.218	121.382	129.638	160	117.224	140.064	130.163	101.157	102.59	92.0429
GK022_08240	44.9832	36.3752	51.4348	60.9117	60.4639	73.9107	57.4975	57.7402	60.7568	60.1526	52.823	59.2985
GK022_08245	33.4119	31.8941	37.6367	58.8178	54.0691	57.2067	45.6575	47.297	64.657	54.7977	51.2279	47.8424
GK022_08250	16.2514	14.6737	17.0603	35.2944	29.9964	33.5032	21.6305	30.0709	41.3849	26.8175	256.092	18.7887
GK022_08255	765.74	730.004	777.109	583.395	646.295	834.968	590.362	596.562	405.881	469.313	476.131	499.937
GK022_08260	232.335	210.127	225.997	265.783	262.567	308.41	245.406	246.538	174.601	206.533	204.758	189.733
GK022_08265	663.678	686.569	643.608	682.832	714.781	538.012	652.055	652.98	898.445	676.375	560.429	639.569
GK022_08270	18.9662	21.221	19.0255	36.1021	39.3084	43.7711	32.8627	33.982	48.4542	30.3954	22.2769	27.023
GK022_08275	13.0355	17.1655	12.1368	20.4941	16.08	18.2922	17.9761	16.3575	24.42	25.7865	21.515	30.8557
GK022_08280	49.2182	48.5806	31.421	38.664	32.915	32.1422	49.0424	44.2851	43.0935	69.624	62.6976	74.0143
GK022_08285	14.9629	24.5209	25.1012	17.2958	20.4709	13.808	17.9391	15.3071	15.6577	20.5613	20.5663	20.1647
GK022_08290	30.9603	25.3721	31.6942	17.7904	24.3916	20.1143	20.8841	20.3892	17.6929	48.1717	30.4748	31.0996
GK022_08295	46.6761	51.4581	50.1285	43.3506	54.7149	43.0346	51.8461	54.5125	51.694	46.6238	48.1589	46.7497
GK022_08300	24.4868	31.2622	29.9359	22.0088	26.0162	32.6756	31.6289	26.3401	29.1988	25.6416	23.8808	23.317
GK022_08305	7.39786	9.35584	11.0852	10.35	10.9056	14.0572	9.38136	13.1434	12.5813	9.13794	11.6051	12.4825
GK022_08310	235.703	209.171	253.708	182.412	146.899	178.727	136.848	162.819	156.877	237.066	195.434	177.379
GK022_08315	67.6036	63.5406	71.8495	63.8179	60.6157	59.7588	57.2333	61.5963	56.9159	83.1162	77.2581	75.863
GK022_08320	30.1174	37.7773	31.1	30.2868	32.6116	41.9049	37.1874	46.3112	44.2525	35.5813	36.8809	47.075
GK022_08325	30.2412	36.2985	31.4188	35.1256	37.8325	32.3266	36.608	38.0091	46.9901	54.9605	44.8052	58.2332
GK022_08330	11.9703	16.0957	13.0709	12.2732	17.5727	10.7991	12.1713	12.7724	19.8117	21.8154	16.1644	16.7571
GK022_08335	1.6037	6.39219	1.97196	1.11763	2.77689	0.523811	1.87575	2.30086	2.63957	2.03851	0.687799	1.58921
GK022_08340	710.26	729.122	618.895	677.512	612.619	702.019	755.835	729.942	623.61	925.88	1026.32	1049.63
GK022_08345	94.0838	97.5401	95.9603	92.6485	100.639	107.168	87.8983	97.9222	90.7229	149.244	153.116	140.91
GK022_08350	15.1804	17.3006	17.1879	24.102	24.1723	22.41	15.6584	22.1538	23.7296	23.4953	19.1388	17.9304
GK022_08355	1.0861	3.78796	4.67428	8.24196	5.54295	2.17284	4.1042	4.95809	3.85031	6.14986	3.80412	1.88351
GK022_08360	18.338	17.8354	19.6014	28.5204	30.2021	29.733	17.7392	24.2933	22.8382	20.4568	20.2704	17.1479
GK022_08365	26.7506	26.866	32.0544	37.9766	36.753	39.611	29.1828	36.1391	27.9501	43.1347	41.0219	33.3034
GK022_08370	26.6511	23.7639	27.905	22.9312	17.9922	20.9278	21.1849	26.3406	25.6838	36.2092	35.3448	43.6378
GK022_08375	111.757	111.858	128.621	104.46	100.161	116.331	95.8793	106.903	91.0257	128.535	123.001	115.944
GK022_08380	147.157	155.117	193.02	159.675	145.068	176.458	138.013	143.604	107.739	173.594	158.736	145.167
GK022_08385	150.32	150.454	175.841	153.041	158.24	157.438	148.133	166.395	136.929	206.235	179.593	174.314
GK022_08390	96.7189	94.4966	91.7697	105.856	94.5797	118.293	100.383	113.224	87.9497	210.809	195.7	198.862
GK022_08395	6.4853	5.90048	14.8477	18.6463	17.2684	19.663	18.1137	21.6249	28.9884	19.6154	14.6731	11.7357
GK022_08400	2.72302	2.51629	2.40392	4.08734	5.52315	2.87348	4.04557	4.84476	3.58904	1.46844	3.49358	2.42165
GK022_08405	2.03154	2.56714	2.95166	5.26649	3.60626	2.72634	2.6702	3.87089	5.79286	3.71532	3.71246	2.75718
GK022_08410	0.141894	0.0824799	0.610672	0.307649	0.36208	0.689402	0.580877	0.323875	0.251512	0.573893	0.567989	0.430625
GK022_08415	0.215624	3.76011	1.09174	0.935013	1.65066	0.985997	1.35801	1.96865	1.1466	2.44186	1.29468	1.49573
GK022_08420	0.871035	2.02525	0.882043	1.41641	0.555667	1.74258	1.37145	2.7834	2.70189	1.05687	3.48667	1.88817
GK022_08430	22.3152	20.5597	29.8257	16.1741	21.251	18.3793	17.2538	20.4325	13.1088	29.0269	25.9996	20.5203
GK022_08435	21.8891	22.4714	19.7323	28.0337	31.1939	28.6665	29.5459	31.2889	26.2056	31.44	32.5177	27.0883
GK022_08440	4.29677	4.14857	5.38353	4.18434	4.1813	4.57901	3.85279	6.51611	4.13079	6.24441	6.99642	7.3251
GK022_08445	2.41158	1.00929	0.293047	1.04574	1.23075	1.87469	2.18711	2.99442	1.36787	1.71664	2.12373	3.01114
GK022_08460	3.5908	1.56543	1.36357	2.18965	3.43606	3.33528	2.82687	3.27841	3.978	1.81537	0.449175	1.55678
GK022_08465	1.0208	1.29462	0.657811	1.40844	0.473606	1.69741	0.350675	0.508361	0.328982	1.80159	0.185735	0.965596
GK022_08470	0.28197	1.63902	0.571066	0.305677	1.07928	0.64469	1.06551	1.02976	0.499799	0.912342	0.564348	0
GK022_08475	0	0	0	3.40612	1.50328	1.34694	0.494703	0.717152	0.696149	1.27076	0	1.36218
GK022_08480	4.08453	5.47902	3.49982	4.76856	2.80612	1.07755	3.56186	1.72116	7.79687	2.54152	1.25769	3.26923
GK022_08485	2.38075	3.95393	3.32926	2.45802	0.867872	0.777616	2.14201	2.27714	3.61711	3.30136	1.58832	3.53886
GK022_08490	0.354736	0.824799	1.7961	0	0.4526	0.405531	1.78731	1.2955	3.1439	0	2.12996	0
GK022_08495	0	0	0.718438	0	0.4526	0	1.78731	0.64775	0.62878	0	0	0
GK022_08500	0.118884	0	0.842709	0.515521	0.455046	0	0.449244	0	0.421453	0	0	0
GK022_08510	1.04421	2.42789	2.51134	3.07763	2.5813	2.68589	2.21956	3.09844	3.41258	2.37561	3.1349	2.15039
GK022_08515	6.31376	6.61093	6.77463	6.48198	5.38817	5.59263	5.10879	3.74119	7.48559	6.49393	5.43963	4.06064
GK022_08520	4.34949	6.67841	4.32135	5.24898	3.97882	4.12794	4.03146	5.99411	2.47289	5.84171	3.94201	4.69647
GK022_08525	3.29605	3.06546	3.39839	2.92351	4.5112	4.31609	3.62333	4.70546	2.65561	3.58722	2.75869	2.70209
GK022_08530	5.33853	5.80227	6.72934	7.20409	7.73368	6.76252	5.59496	6.10531	7.14631	4.40831	4.93894	4.26736
GK022_08535	4.07249	5.04845	5.22879	6.11294	6.42265	5.73002	5.04811	5.64141	7.00799	4.3865	4.38894	4.40233
GK022_08540	4.05507	5.27356	3.82793	4.247	4.47225	2.27858	5.71382	4.01605	5.1167	3.66933	6.87799	3.9333
GK022_08545	1.24423	1.99955	1.7417	3.05474	4.0621	4.18351	1.79772	1.87104	3.04869	3.01938	1.83108	2.34812
GK022_08550	3.73269	5.27542	4.44691	6.18882	6.1165	6.56812	7.19089	5.94723	5.319	7.63726	5.34675	7.10782
GK022_08555	1.59673	2.93412	2.71223	3.07109	4.20589	1.94313	2.4654	1.69295	3.83453	3.99978	3.40195	3.39429
GK022_08560	5.76385	7.4649	5.83669	8.00242	5.22519	8.14977	7.13282	6.27797	5.82525	11.3697	9.91696	9.29414
GK022_08565	22.0459	17.3698	23.4354	31.8282	31.2606	24.1874	21.2546	21.5588	40.5585	31.44	29.1718	23.1021
GK022_08575	24.7765	31.9349	30.7711	35.083	38.4839	27.3493	20.9754	26.3092	31.0284	35.3635	35.395	32.1475
GK022_08585	275.26	264.65	271.025	215.716	208.926	323.385	220.941	246.594	176.032	252.884	266.384	273.2
GK022_08590	6.43716	5.92447	5.16049	5.81532	4.79093	7.05228	6.75692	5.38739	10.4592	12.5836	9.66274	9.76783
GK022_08595	37.2387	35.541	37.0507	41.4275	41.2359	38.853	43.2705	41.571	46.3345	48.6037	46.1347	41.5956
GK022_08600	31.47	29.5973	35.2335	46.7657	39.2496	42.5247	35.3641	42.614	36.352	42.5603	39.4899	35.0751
GK022_08605	240.783	243.531	185.141	157.977	145.298	151.86	192.224	180.845	178.18	188.93	189.174	200.065
GK022_08610	63.0796	59.0802	50.7982	64.6293	58.1523	62.0549	56.7035	62.5479	73.3238	72.2226	63.5	50.476
GK022_08615	7.62715	7.78792	5.84374	7.30597	4.17056	4.24431	5.79483	7.95841	5.0787	9.85832	9.77306	11.4073
GK022_08625	13.4405	11.531	15.1389	14.8823	15.6812	13.3931	17.3825	14.1743	15.7976	9.99998	8.77506	15.8298
GK022_08630	4.23221	3.95227	3.7939	6.01712	4.24901	4.44165	4.10744	2.66048	5.41108	4.37752	2.9161	3.00797
GK022_08635	295.443	295.588	284.778	256.576	255.678	391.637	279.328	276.391	256.75	430.829	471.594	461.701
GK022_08640	14.5992	10.2495	14.7837	18.6015	19.3525	18.7488	9.7917	11.5981	22.0127	13.343	11.3843	10.0285
GK022_08650	219.109	213.682	235.945	281.184	272.805	271.468	277.138	269.347	297.805	233.82	215.131	213.504
GK022_08660	8.17564	6.42566	10.1446	10.6107	12.341	11.7158	7.03462	10.1978	15.41	9.40763	6.2226	5.59136
GK022_08665	3.04167	5.16815	2.60625	6.08753	6.86603	2.94226	6.18905	2.99068	12.4418	8.32755	4.2146	5.27483
GK022_08670	222.08	223.293	209.032	155.382	160.876	142.867	181.128	164.386	179.559	210.774	206.853	221.25
GK022_08675	111.855	101.366	116.297	123.155	119.642	115.3	120.724	115.609	125.027	110.168	93.0112	89.6075
GK022_08680	144.758	132.338	180.602	182.217	187.925	188.8	173.608	163.563	175.784	125.505	105.913	122.283
GK022_08685	33.4969	36.4187	41.1731	48.2347	49.7532	38.955	40.4615	48.3511	46.1657	47.5198	41.8472	37.2628
GK022_08690	21.4872	21.6157	14.7989	25.5683	21.7843	43.0903	19.1372	29.7241	25.7758	110.138	93.1063	82.9317
GK022_08695	39.2743	32.9654	41.0831	38.404	38.4338	59.4001	33.1451	37.3636	42.1866	48.1619	40.4033	43.3854
GK022_08700	61.2889	66.8197	80.1777	99.5041	105.884	83.1392	69.4431	93.1724	166.853	108.167	130.297	115.44
GK022_08705	190.945	175.107	214.617	204.47	210.034	177.143	195.183	219.057	316.01	285.19	243.439	209.776
GK022_08710	83.8507	82.7297	97.4382	82.3036	87.4214	76.154	77.5161	71.2463	99.3351	122.482	91.8477	91.5018
GK022_08715	163.883	173.477	174.461	160.608	172.07	135.318	128.705	141.12	188.966	169.506	133.28	176.137
GK022_08720	356.864	291.566	331.065	203.722	222.849	367.158	199.509	236.267	137.939	191.608	199.329	181.016
GK022_08725	210.628	226.288	167.162	145.111	129.06	171.198	137.998	150.715	144.841	390.062	435.74	424.266
GK022_08730	125.611	120.072	105.468	85.5878	95.8686	111.118	94.8987	98.0209	93.6099	144.921	146.909	147.231
GK022_08735	64.6987	60.0808	54.2308	66.7171	72.3551	74.1885	62.2394	58.8901	67.3048	93.3412	93.368	86.5443
GK022_08740	86.1344	88.8285	85.8033	77.228	83.5128	77.933	76.7085	77.761	96.9173	100.507	110.662	123.996
GK022_08745	53.1132	55.5935	69.0327	82.0154	73.0056	84.5052	59.7749	76.9882	83.4686	78.2494	67.9466	71.0595
GK022_08750	40.7615	38.8645	45.731	65.8062	79.3196	59.002	46.5416	62.1149	79.0083	74.958	61.0399	47.8035
GK022_08755	344.265	332.277	394.38	527.264	643.229	576.335	361.915	468.173	531.006	334.53	284.215	280.92
GK022_08760	164.25	162.87	188.16	219.541	253.331	230.854	182.271	214.54	202.77	222.165	203.598	207.31
GK022_08765	40.7423	30.3192	30.304	53.1578	47.2287	47.4006	32.8504	42.794	49.6358	63.5798	60.1355	67.9453
GK022_08785	17.8044	13.3062	13.0296	12.0836	8.20837	17.6171	13.1921	10.7914	10.0776	17.1855	22.6085	19.33
GK022_08790	33.5329	33.3655	29.6622	37.7422	36.1146	39.3492	33.5422	29.7152	29.8938	35.1027	40.0713	37.4569
GK022_08795	6.09724	9.87308	10.8602	13.2198	14.5168	14.2518	10.8345	7.45554	13.6059	9.42377	11.2227	10.9514
GK022_08800	81.9262	52.416	86.8592	82.2577	66.2945	77.943	82.4175	74.2969	93.0752	116.084	105.096	85.8174
GK022_08805	1381.62	1362.23	1198.77	1000.97	818.169	815.327	1115.14	1075.87	903.451	1687.11	1769.25	1759.31
GK022_08810	1.8328	0.852292	1.48477	5.16595	3.2738	0	2.77034	6.69342	9.74609	17.7907	20.5423	19.7062
GK022_08815	156.02	146.81	120.559	91.6773	103.286	91.2463	132.274	109.923	100.115	133.472	139.497	147.55
GK022_08820	7.65601	8.46898	9.25633	8.80273	10.1825	10.3966	8.94222	8.64214	8.88251	8.18221	8.2652	8.44897
GK022_08825	8.11669	10.6536	12.4615	15.0437	13.0284	16.7619	10.8835	10.5182	29.7024	20.7558	18.3413	17.2543
GK022_08830	5.65671	5.44747	6.49766	8.78661	9.96414	10.81	6.16812	9.09585	13.5435	10.3124	10.8992	10.0294
GK022_08835	42.4348	40.6092	50.3076	67.7417	73.6193	70.9918	45.6291	62.6032	74.2996	40.8139	38.5815	31.6346
GK022_08840	8.13831	14.1527	9.67145	7.21847	7.89489	12.6868	10.7594	10.8077	6.08013	11.4252	13.4615	10.3809
GK022_08845	6.79407	6.22764	6.65942	6.70432	6.61244	9.26056	6.36354	8.90689	6.79331	6.34123	8.6295	8.00584
GK022_08850	35.3109	31.7459	33.9182	48.269	55.5217	53.4383	38.1239	38.5639	78.9225	50.5973	45.2307	38.1411
GK022_08855	1197.02	1226.13	1224.18	1140.38	1139.31	915.565	1061.05	998.21	1043.68	995.06	1065.16	1047.94
GK022_08860	1815.38	1810	2064.69	1426.05	1423.38	1472.21	1330.17	1217.92	992.337	1035.23	1218.54	1179.56
GK022_08865	432.951	432.881	551.494	612.244	651.687	615.562	525.976	535.848	812.947	347.851	313.675	270.988
GK022_08870	2.08273	1.8886	0.927983	2.89004	2.97619	2.95239	1.94133	0.912739	3.10103	4.31289	2.08424	1.87816
GK022_08875	5.72992	5.51747	3.751	6.33717	5.31686	6.28573	6.1968	6.44682	10.3616	7.39717	8.80383	6.12264
GK022_08880	59.8166	64.8951	55.5634	60.6796	65.3466	59.8558	60.4393	60.8661	57.3974	77.0724	70.979	79.2516
GK022_08885	32.9904	37.142	32.0008	42.7916	38.3995	38.2437	40.2428	46.0789	47.8071	47.0048	39.8489	44.1633
GK022_08890	102.164	87.0163	90.7926	162.958	195.523	196.277	133.602	138.78	185.804	171.45	145.192	162.253
GK022_08895	96.4437	101.206	94.4714	119.641	105.041	126.99	120.902	125.397	121.259	115.878	117.603	118.636
GK022_08900	70.5924	69.18	64.2104	83.2576	76.3762	91.8527	82.1047	84.5314	71.2093	107.174	104.723	106.887
GK022_08905	75.1449	73.9944	79.3003	111.447	121.598	106.476	97.3815	106.486	132.606	132.621	94.3744	102.576
GK022_08910	61.5499	62.3765	65.5095	66.1136	61.5701	62.9954	62.3072	65.4631	78.3971	55.9135	55.3061	48.8988
GK022_08915	128.587	146.513	149.538	141.291	130.21	83.8097	142.768	138.331	144.593	136.489	129.03	126.33
GK022_08920	265.916	286.404	242.484	271.152	245.582	268.641	284.703	274.453	235.149	318.859	307.469	335.206
GK022_08925	163.02	146.675	137.542	227.796	229.609	276.742	178.013	201.345	189.917	186.562	171.615	147.41
GK022_08930	354.658	380.115	376.453	403.977	378.883	395.161	407.363	445.83	332.077	314.758	317.936	346.821
GK022_08935	181.637	199.995	199.292	235.962	229.005	237.413	233.409	218.806	234.354	168.909	147.742	195.308
GK022_08940	74.6058	80.8424	81.1166	81.6967	80.1945	83.3167	77.5422	85.2427	70.7069	78.8371	72.2864	74.4124
GK022_08945	60.9556	65.2497	63.6425	64.4534	59.9527	73.1159	68.7241	62.8029	63.393	64.7221	77.1968	71.1891
GK022_08950	13.3473	14.9314	19.3814	26.6639	33.3093	28.0219	18.1869	21.7664	24.5512	13.4449	14.113	11.9373
GK022_08955	35.2248	34.3294	47.2051	74.9482	93.0156	82.5409	51.4333	74.2409	96.1407	38.5583	43.6684	51.8171
GK022_08960	54.1811	59.7416	68.5116	98.626	111.621	87.3217	92.0807	90.7755	137.25	131.143	111.515	114.665
GK022_08965	110.518	125.636	124.417	143.328	151.467	159.6	151.676	166.118	159.57	169.577	156.668	176.316
GK022_08970	73.4925	71.8285	68.528	85.4674	85.824	88.1162	90.867	86.9938	92.7228	98.4235	100.364	111.137
GK022_08975	269.731	279.024	245.821	253.646	246.542	309.033	281.987	287.97	242.903	281.618	272.9	314.327
GK022_08980	56.5767	49.286	53.6822	77.9414	67.1533	79.2435	62.0937	74.5047	87.9164	101.836	83.94	79.1756
GK022_08985	161.912	156.479	125.662	170.486	148.462	198.537	211.379	214.353	162.197	304.322	338.464	321.098
GK022_08990	9.868	7.91616	10.0665	12.6714	10.6855	18.5658	12.4298	13.4977	15.2323	23.5049	19.969	22.4805
GK022_08995	82.5275	67.8647	74.6202	62.281	60.7118	121.015	72.1064	74.8787	87.0772	107.908	106.962	93.3921
GK022_09000	14.9422	14.6386	9.57735	15.8952	15.3515	15.2265	17.623	13.2846	13.8876	10.2308	9.96872	11.0638
GK022_09005	74.1337	72.5183	57.4069	125.586	125.308	97.9707	113.679	90.7074	188.872	61.9606	64.5108	71.6789
GK022_09010	83.2759	98.2073	86.1505	88.8687	105.867	97.2574	87.2656	87.2578	107.916	87.336	75.4328	94.4858
GK022_09015	108.624	97.6228	96.7371	111.579	103.79	123.665	120.612	119.955	103.561	205.771	209.395	207.916
GK022_09020	77.2776	76.5901	93.4394	104.15	115.178	96.3431	93.0581	88.9008	98.1697	117.742	106.446	121.011
GK022_09025	66.2665	64.42	71.7319	84.5336	98.7608	78.041	85.2688	94.4033	100.245	100.737	96.0418	104.516
GK022_09030	174.717	164.663	174.609	193.604	240.204	206.574	168.436	157.429	219.56	169.367	166.921	167.515
GK022_09035	65.905	60.307	61.8228	81.3945	92.0213	87.9135	69.736	66.0571	90.605	99.3824	96.3868	96.9309
GK022_09040	28.1673	29.1574	17.1921	43.5027	42.0918	28.2306	27.2173	32.7625	54.7149	87.7049	71.0485	59.219
GK022_09045	4.582	4.79414	4.17592	6.95416	7.0153	7.85716	9.81161	10.0401	5.68522	6.6715	5.5024	8.74066
GK022_09050	28.5589	32.8196	34.1719	33.4511	26.7209	28.9706	32.5825	32.9676	33.5149	28.6775	27.1999	33.3592
GK022_09055	88.6807	104.973	108.293	179.477	195.913	145.783	167.11	147.194	220.315	115.068	97.5287	102.176
GK022_09060	60.4825	56.7307	88.3904	168.39	183.275	155.965	123.367	117.972	170.557	77.2782	51.585	51.252
GK022_09065	384.888	370.108	460.465	516.793	581.568	349.801	529.827	496.986	933.188	525.714	554.091	525.393
GK022_09070	6.48766	8.02367	10.9028	17.2087	20.136	19.4095	11.4755	12.0986	16.2299	6.17835	8.28813	7.34096
GK022_09075	85.6699	87.9181	102.074	123.722	119.691	133.991	116.02	108.406	127.965	85.8329	80.2171	85.8391
GK022_09080	51.8495	55.1998	59.6858	70.2472	79.3974	80.2458	58.0605	65.0262	72.959	50.2961	54.5097	56.6769
GK022_09085	73.2679	87.1802	79.8289	66.9323	85.3668	69.8246	80.4399	76.2082	76.7945	118.319	102.358	99.9479
GK022_09090	321.243	326.963	322.445	658.315	703.02	582.96	621.119	588.014	577.175	378.327	343.194	388.667
GK022_09095	119.307	124.587	114.26	145.815	142.607	128.071	150.32	155.35	145.036	193.588	174.143	184.172
GK022_09100	88.4964	89.6207	76.9313	76.8628	63.1614	74.3207	78.4146	80.0487	87.88	205.648	181.15	202.729
GK022_09105	18.0954	20.6452	16.7159	16.33	14.0613	17.2754	20.8533	17.6636	15.7814	16.6617	17.8196	14.6054
GK022_09110	334.153	322.418	318.551	428.719	410.714	386.287	393.514	435.072	444.481	446.788	392.504	412.906
GK022_09115	65.706	62.3238	73.4962	78.0852	88.042	72.9144	76.1842	89.3571	111.593	84.5057	72.6316	75.8053
GK022_09120	11.455	15.4478	11.1358	15.3985	19.8767	15.1905	10.9659	23.427	17.8678	23.7209	19.2584	12.7137
GK022_09125	24.7145	24.2508	25.0268	30.9711	34.1363	27.9942	26.8466	31.0519	55.0604	46.9527	39.9349	43.6459
GK022_09130	5040.94	4831.47	4514.9	5495.29	5492.13	4578.02	5582.78	4771.07	5998.91	6663.67	5630.93	5054.45
GK022_09135	3316.01	3146.78	3035.94	3832.22	3695.66	3099.04	3728.48	3369.47	3935.75	4111.17	3375.01	3212.02
GK022_09140	6.75276	7.2803	9.0156	13.7413	14.8248	18.9327	16.9166	16.6015	19.6594	9.704	7.92798	7.26185
GK022_09145	11.8683	18.3323	16.7247	23.5729	18.3192	19.1655	21.9536	19.0952	24.8617	13.1584	12.7905	14.2489
GK022_09150	24.2046	28.8156	20.8575	44.1534	49.2927	44.6985	36.0583	46.9602	58.7859	31.8161	23.0577	33.4995
GK022_09155	11.9312	12.1995	15.8667	18.5444	19.9913	46.8348	20.6417	23.8863	23.9512	17.6744	10.0697	9.97152
GK022_09160	154.885	121.001	138.648	171.685	173.307	430.971	156.368	223.852	126.15	127.917	150.347	145.446
GK022_09165	276.197	232.321	290.949	312.993	314.243	758.807	291.041	373.478	203.536	183.904	209.709	224.418
GK022_09170	139.089	116.717	116.995	185.518	196.515	348.897	178.618	247.78	157.261	173.294	191.701	181.052
GK022_09175	62.1743	64.7578	91.7418	84.8254	95.8937	93.8024	69.0453	78.5447	95.4367	87.5164	84.1443	82.8834
GK022_09180	35.8646	30.5566	37.4989	44.2086	46.184	45.9049	36.0983	36.8899	46.9584	36.5922	35.5155	30.7729
GK022_09185	536.838	561.67	581.411	590.83	669.83	594.036	602.411	562.512	560.347	431.825	446.867	480.577
GK022_09190	76.4649	96.9758	104.088	75.8523	70.5164	66.049	73.9235	65.1308	62.8194	70.9783	58.6162	76.6773
GK022_09195	33.6717	41.8604	42.5722	26.8496	32.3449	32.9862	32.4227	35.096	35.3619	36.6834	33.3065	41.3476
GK022_09200	67.7545	77.5311	65.0187	78.066	85.9939	55.9633	57.6409	69.3093	86.1429	118.796	106.498	120.575
GK022_09205	101.744	114.281	99.5443	107.396	110.293	78.9269	112.5	112.799	166.107	220.295	180.67	202.645
GK022_09210	41.2251	41.5844	46.1515	46.7499	52.2458	49.7332	45.0995	43.3759	44.5536	42.8428	43.5354	43.1706
GK022_09215	25.122	24.6871	27.3595	30.2146	33.5041	29.0444	24.5987	34.448	33.9433	25.4591	28.0812	24.8246
GK022_09220	54.0771	64.8445	57.2862	84.1873	93.7301	78.1504	70.972	75.5597	91.2314	66.9443	47.4227	64.6825
GK022_09225	23.9504	21.7471	21.0827	20.4064	15.179	14.4057	18.2882	18.1508	21.0183	34.505	32.8969	29.6577
GK022_09230	18.367	20.1286	17.5329	28.1548	26.9417	32.0973	17.2409	24.139	28.9272	29.7142	23.5315	32.4605
GK022_09235	532.734	536.376	482.798	355.258	312.726	449.499	417.705	472.555	405.87	698.976	751.26	782.739
GK022_09240	441.496	423.441	357.167	270.101	231.324	377.793	328.147	352.849	237.215	828.349	852.932	901.311
GK022_09245	88.3521	92.3987	85.8364	65.184	64.071	73.3785	70.8635	68.9451	68.9337	214.404	191.002	203.801
GK022_09250	57.0898	53.8576	60.8915	70.0066	78.8101	56.4378	54.2279	67.0766	104.926	137.405	116.136	112.8
GK022_09255	196.143	190.72	186.17	133.086	114.286	118.972	143.302	124.132	152.925	259.097	241.905	287.965
GK022_09260	76.7563	85.8012	86.3958	147.697	155.372	111.54	122.713	105.657	158.031	108.654	81.2434	79.6098
GK022_09265	15.4912	20.455	22.0779	42.5024	50.0221	38.9169	42.1573	31.43	32.5435	19.8018	17.2249	14.9248
GK022_09270	26.2184	31.9248	34.4769	34.6192	45.9759	42.4731	39.129	34.715	54.6222	45.4315	32.5792	44.8211
GK022_09275	35.6918	48.1702	39.9338	38.6466	34.2488	36.5229	41.7426	42.6463	37.4763	46.9371	42.8272	53.6335
GK022_09280	117.483	102.808	114.235	163.919	187.659	179.981	119.932	159.136	173.318	134.023	123.62	139.056
GK022_09285	1081.78	1076.14	1280.59	1398.23	1417.12	1362.29	1223.72	1261.87	1169	849.914	896.406	858.36
GK022_09290	550.958	511.021	490.386	243.109	216.907	237.783	271.403	266.84	242.009	566.508	495.597	508.694
GK022_09295	792.325	729.605	792.482	414.945	377.45	428.697	418.965	400.93	345.181	614.65	522.188	580.983
GK022_09300	59.8546	69.0533	82.8441	97.0626	105.399	98.1792	76.9271	80.9464	101.238	57.989	55.6713	63.5464
GK022_09305	37.4973	37.3891	33.4439	34.5526	37.6296	36.6015	35.5148	28.9682	27.8642	43.1642	30.0196	39.5166
GK022_09310	27.2764	36.7238	25.1101	36.3486	42.2293	31.9216	34.3576	37.2075	40.8954	43.4302	50.4926	53.6592
GK022_09315	2.6131	3.942	2.74063	3.70963	2.61957	4.40979	2.66454	3.74907	5.73462	3.01963	2.67726	3.29081
GK022_09320	1155.31	1073.54	1086.68	1021.96	971.004	1350.29	1099.38	1058.46	789.467	787.314	897.174	890.81
GK022_09325	230.418	228.121	223.064	203.409	202.347	286.983	220.978	221.824	204.668	182.632	178.484	174.614
GK022_09330	3.06994	4.10166	2.96954	5.21562	6.54761	6.49525	4.1555	6.69342	3.97965	2.59447	3.11802	3.65518
GK022_09335	1.06421	0.824799	1.1495	1.61516	1.3578	1.94655	0.62556	1.16595	1.1318	1.72168	0.709986	2.95286
GK022_09340	4.85153	7.14421	6.14106	6.48665	8.66595	9.05884	4.17587	9.15423	10.3194	6.80232	7.44442	8.41347
GK022_09345	5.65298	8.11218	7.15553	7.27733	7.88869	10.2995	8.12187	10.1611	8.29788	12.7178	7.77849	12.2542
GK022_09350	1.69182	3.32848	3.16283	3.80921	4.64919	2.97549	3.36047	1.42582	4.26752	2.00013	1.17211	1.35412
GK022_09355	10.5438	13.6941	16.9331	14.1092	20.4941	23.7304	15.3562	14.4397	21.6093	9.4617	6.7595	10.9995
GK022_09360	13.272	14.1069	14.2077	9.866	19.3525	22.5419	17.6728	11.7712	6.0493	8.5886	6.07161	11.8369
GK022_09365	13.6585	10.0972	11.8451	12.2251	20.7331	16.8954	8.91095	13.1737	17.1333	16.0909	17.3834	17.8558
GK022_09370	2.3993	1.2397	1.55226	1.15602	1.44558	1.75238	0.923445	1.09529	2.00829	3.01902	2.13426	2.196
GK022_09375	3.6656	3.1673	2.55822	2.4165	2.21203	2.54827	2.87017	2.53264	1.93166	3.44594	3.76741	4.29516
GK022_09380	5.02088	9.13623	5.19486	4.25976	6.26677	6.30133	4.3308	4.48442	5.12698	4.67943	4.80606	3.40714
GK022_09385	7.56121	7.08572	6.8416	6.88793	4.87861	6.37611	6.48222	7.13965	6.57383	5.81394	4.66085	4.88604
GK022_09390	14.958	18.4205	16.5839	13.2674	12.2202	12.3011	13.6283	13.7107	15.5099	20.5645	20.9446	18.0452
GK022_09395	6.12937	6.11974	6.93705	7.11376	8.46436	5.19345	6.08566	6.32034	10.7367	7.93289	7.07193	10.1293
GK022_09400	2.20449	4.29126	3.89363	2.22311	4.18628	5.15752	3.8746	2.90204	4.81625	6.05463	5.54087	3.823
GK022_09405	4.21796	4.81603	4.34754	5.96071	8.26459	5.08025	5.31297	7.28941	12.6833	6.70196	9.19578	5.8779
GK022_09410	23.5515	23.1184	28.4891	24.8363	29.3473	27.1334	19.0461	26.6063	29.7256	19.4215	20.9091	22.5668
GK022_09415	162.959	164.309	190.953	179.541	197.652	178.025	129.499	157.947	162.348	167.877	175.781	163.827
GK022_09420	29.4987	35.4603	33.0822	20.3186	18.5368	16.8843	23.3558	20.5933	16.5043	24.8031	22.6522	29.9978
GK022_09425	33.4746	36.0214	26.3337	24.7426	20.8253	19.6083	21.4309	29.2995	27.951	55.2742	41.8044	38.6208
GK022_09430	14.6624	16.9631	21.3346	15.5094	17.5269	17.9825	16.0482	20.2752	17.5367	14.1634	13.5334	19.5025
GK022_09435	2.34191	3.90634	3.09328	5.3536	2.66321	3.25927	4.04007	4.09042	4.24135	3.70639	4.38154	3.355
GK022_09440	15.5345	13.8775	18.3803	25.7042	26.3921	27.8535	19.9794	16.5718	18.2603	10.8464	9.49112	10.6341
GK022_09445	49.1191	45.1715	61.4696	75.1049	81.7516	81.7145	64.5488	70.9502	66.1435	46.7302	52.823	47.0406
GK022_09450	86.4718	82.2647	74.0081	163.938	160.872	158.978	155.552	169.871	183.057	141.662	119.207	118.45
GK022_09455	41.533	50.0401	48.749	55.7697	54.918	49.5305	51.8398	36.3685	60.2333	54.67	46.0973	48.945
GK022_09460	89.5535	96.3746	74.9239	110.777	125.052	91.0302	108.256	91.2364	132.747	181.191	164.112	163.126
GK022_09465	8.19762	5.34619	2.6321	6.71934	7.65305	8.22859	4.53328	8.0321	9.56889	7.7632	12.8056	5.54779
GK022_09470	0	0.861868	1.00097	0	0	0.565009	0.622547	0	1.31408	0	1.97839	0
GK022_09475	0.492027	2.17363	1.64421	0.960114	0.439437	0.89997	0.619762	0.718756	1.74427	0.636803	0.689338	0.853267
GK022_09480	0.706217	3.16677	2.45192	1.96867	5.27756	1.73002	2.03327	0.921113	3.57655	1.14252	0.605768	0.174959
GK022_09485	0.660586	3.74948	1.92811	1.13738	1.43776	1.28824	0.783134	1.98674	0.964277	0.188594	0.388862	0.876031
GK022_09490	0.477546	1.14119	0.214925	1.00663	1.59092	1.09185	0.501267	0.872001	1.834	1.28762	1.11508	2.48446
GK022_09495	1.60573	2.31929	1.77384	2.21548	2.23496	3.05943	2.26775	3.82058	3.36369	3.14879	2.72685	2.70025
GK022_09500	4.85906	5.3516	4.79098	3.18828	5.22068	4.67775	3.70452	7.00474	5.89298	6.20605	7.16591	4.87851
GK022_09510	731.02	669.901	637.088	511.654	481.742	564.832	464.817	543.795	480.034	905.882	779.496	661.799
GK022_09515	1236.5	1194.89	1027.34	675.362	643.449	883.803	664.558	764.451	465.999	1146.05	1138.87	1116.29
GK022_09520	1465.6	1535.06	1205.28	774.062	720.545	662.281	885.696	913.394	623.036	1456.23	1572.6	1521.87
GK022_09525	982.689	968.132	768.078	454.387	416.363	462.05	522.013	514.097	455.158	865.13	881.075	906.599
GK022_09530	185.548	168.669	120.586	64.2834	65.5794	84.458	76.8347	70.3364	67.4149	189.112	196.019	190.916
GK022_09535	209.914	184.645	135.18	78.0173	67.8441	82.1123	79.7787	88.4548	66.1254	280.597	222.325	237.295
GK022_09540	214.013	201.141	159.168	123.474	98.476	127.458	127.14	123.909	104.582	288.92	262.941	274.412
GK022_09545	216.961	202.896	174.373	108.134	104.487	172.747	118.961	123.316	107.092	191.093	181.514	168.718
GK022_09550	180.543	182.38	164.288	89.1842	84.0947	108.369	91.351	96.0802	86.9746	190.067	164.933	169.945
GK022_09555	100.193	111.153	110.43	59.4415	55.4728	56.688	53.3546	54.9418	67.0495	89.2004	93.6426	82.4624
GK022_09560	5.98955	6.40612	4.65811	6.49314	6.35809	6.08031	3.98349	6.38718	6.87959	8.8372	9.59023	8.80817
GK022_09565	0.956244	0.370562	0.806941	2.07329	3.05013	1.63976	0.200749	3.49222	3.95493	2.06269	3.18979	2.21108
GK022_09570	1.41894	1.6496	1.91584	2.30737	2.7156	1.08142	0.893657	4.31833	2.51512	0.76519	2.83995	3.28095
GK022_09575	5.42096	3.60123	4.70526	6.21257	4.74273	3.54126	2.34113	4.52513	8.23613	6.26432	5.2699	4.56618
GK022_09580	12.8743	18.2931	18.8313	16.8644	18.9356	17.1708	12.1625	12.7338	14.5795	8.09982	6.79971	9.3027
GK022_09585	11.764	11.496	12.9486	10.9049	17.1848	12.0842	9.0197	9.02833	15.1102	10.4813	5.45974	8.57434
GK022_09590	6.86468	7.59315	6.74897	8.74237	6.03741	9.14288	6.38017	8.1538	6.61553	6.46933	7.46992	5.66337
GK022_09595	8.1812	9.88165	5.16443	7.48688	11.6583	10.2029	6.82547	7.76049	8.47486	6.18806	5.10367	5.34343
GK022_09600	5.41381	9.83414	4.45432	6.60263	6.90737	6.57584	7.24549	4.32498	7.49699	6.29516	6.43357	1.76036
GK022_09605	4.62051	9.66886	7.48625	3.60648	5.42359	5.91598	5.58723	5.39973	4.91399	4.18604	4.069	4.48718
GK022_09610	3.94757	9.83414	8.56599	3.66813	5.03662	10.315	7.10343	7.2083	3.9984	2.73703	2.25739	2.93393
GK022_09615	6.1919	11.6326	9.02902	7.19581	9.10092	7.92795	9.60882	7.50748	10.8875	7.45285	5.55197	6.78636
GK022_09620	7.58401	12.1672	9.52302	12.4969	11.2245	11.0976	8.78865	9.69392	19.3578	5.39855	8.19667	4.73475
GK022_09625	6.23153	10.6536	5.1967	9.53713	9.35373	11.7334	6.00239	3.34671	12.345	6.52325	5.86922	1.90705
GK022_09630	1.96372	3.95707	1.59083	4.68341	3.50765	6.43539	6.43114	3.58576	4.40895	5.71843	4.71634	4.76763
GK022_09635	3.91412	2.16684	2.64239	3.03087	6.18297	4.26151	5.39981	3.40343	7.59865	7.23688	5.59566	3.55552
GK022_09640	9.26698	15.8009	9.50922	20.896	17.8141	17.2328	20.2328	23.9158	23.8724	25.3867	19.042	20.3562
GK022_09645	75.8864	72.8026	68.0048	96.6453	103.462	92.1267	89.8773	109.752	100.586	70.8911	73.5893	71.9148
GK022_09650	93.7963	78.9623	74.6753	107.76	104.817	96.8742	106.468	104.339	100.518	82.6743	77.6809	86.7522
GK022_09655	88.2189	102.701	88.7151	103.849	96.8111	90.6542	90.4976	85.6758	118.253	75.9069	75.5662	78.6129
GK022_09660	125.678	128.331	115.812	106.271	106.632	83.8097	101.051	110.537	121.408	97.5945	94.3268	100.256
GK022_09665	114.048	104.749	99.5037	97.1018	89.1621	87.3919	95.8447	86.4747	86.4572	88.3795	103.658	112.578
GK022_09670	116.437	113.104	126.817	106.311	97.7189	94.6557	97.1247	95.4403	101.818	109.256	118.593	103.654
GK022_09675	53.2658	48.7404	60.2029	81.2146	81.5528	74.2502	48.4809	61.4958	76.1413	55.5958	44.707	41.1208
GK022_09680	81.553	69.9875	83.3965	89.8022	78.4484	83.8709	81.8968	81.4936	100.733	72.721	70.6877	60.97
GK022_09685	128.28	120.601	131.813	133.745	110.318	118.377	142.678	131.513	124.315	157.444	160.396	143.888
GK022_09690	185.658	183.358	180.179	170.766	159.266	148.139	193.674	162.451	127.138	192.652	193.129	213.04
GK022_09695	141.421	164.41	141.772	158.439	132.763	135.447	161.156	139.05	147.554	221.523	204.003	200.138
GK022_09700	130.035	130.27	156.876	191.613	202.368	157.923	175.118	172.954	278.866	192.581	142.821	134.329
GK022_09705	152.649	151.387	163.619	145.418	153.364	139.904	128.094	116.505	108.847	120.836	125.084	123.109
GK022_09710	68.1585	65.0611	67.6968	69.758	73.487	75.5532	61.4411	54.4751	68.1261	100.227	105.907	93.2756
GK022_09715	37.075	33.2394	36.483	44.3931	44.0961	44.6586	41.0274	41.308	55.5063	71.3321	75.2518	65.5663
GK022_09720	73.1711	63.9219	92.2986	95.142	77.1682	92.8354	82.5773	73.3702	87.34	84.5057	91.8477	84.7171
GK022_09725	54.441	59.6604	77.8131	103.76	110.513	84.8961	97.4748	110.317	136.445	116.628	112.222	96.0589
GK022_09730	192.41	195.384	273.842	217.285	227.313	253.169	215.18	218.988	213.311	175.221	165.556	175.833
GK022_09735	267.645	263.948	332.361	228.157	210.243	312.159	213.529	200.803	187.125	160.937	180.14	188.945
GK022_09740	150.169	152.377	175.579	140.763	134.907	146.847	133.888	122.515	124.158	154.846	172.065	163.862
GK022_09745	124.568	116.456	133.882	135.583	147.51	140.979	118.908	139.337	146.648	131.626	130.122	133.737
GK022_09750	145.13	152.435	188.67	134.704	166.401	142.85	135.87	144.782	132.1	134.62	139.067	115.638
GK022_09755	207.972	217.028	240.355	156.027	173.755	220.654	159.571	172.208	124.75	124.108	142.974	153.174
GK022_09760	133.795	151.815	164.949	106.796	123.06	154.786	113.988	116.298	120.202	104.891	120.136	107.669
GK022_09765	53.5178	64.5611	54.5654	45.3014	50.5101	58.4573	49.6352	50.2006	45.1569	86.8778	78.134	59.1186
GK022_09770	24.0395	21.2082	22.9622	19.4069	17.1848	28.2614	19.5427	37.3586	24.4786	63.9912	57.6685	50.5591
GK022_09775	91.7161	84.6634	112.467	78.6516	79.9918	115.177	71.1551	77.6548	87.3508	82.3834	86.3945	76.4404
GK022_09780	51.2126	53.8144	62.3926	68.5158	73.6479	87.7733	60.4073	59.2984	63.8949	44.573	44.4959	49.5696
GK022_09785	54.8334	78.4576	78.4082	73.1615	76.8799	69.5735	76.2791	73.7193	79.0368	49.229	41.0041	45.4558
GK022_09790	68.0007	74.2277	94.427	82.9633	83.6109	80.4317	85.5129	77.2475	100.643	58.2735	58.3928	54.8764
GK022_09795	145.092	99.222	97.729	60.1409	69.5247	80.3072	81.0427	80.9204	93.6788	227.827	176.734	146.872
GK022_09800	150.813	118.117	94.4878	69.5086	57.0546	73.424	79.4746	88.2597	71.2339	361.251	342.94	315.075
GK022_09805	79.2004	85.6825	76.1736	95.3713	102.543	102.578	97.5512	96.1289	75.6877	89.8997	107.706	112.394
GK022_09810	151.115	153.694	143.485	162.732	159.441	164.755	173.375	158.934	178.714	160.536	144.743	158.871
GK022_09815	417.943	368.31	319.509	253.951	228.439	241.623	294.825	257.216	221.674	294.668	309.425	297.411
GK022_09820	427.219	373.024	381.973	366.788	362.105	397.809	363.18	351.542	396.786	309.996	297.28	287.364
GK022_09825	269.156	268.384	279.24	318.754	333.154	299.027	287.255	309.79	320.613	223.181	218.881	204.646
GK022_09830	43.3356	50.3799	46.1929	74.1777	78.3634	75.8012	59.1005	49.9775	64.3964	42.9612	31.6286	36.1634
GK022_09835	225.773	203.823	224.827	192.664	170.362	196.019	208.891	212.603	244.807	218.716	233.865	195.224
GK022_09840	87.308	78.4773	69.0965	85.7722	73.6555	76.5172	91.4651	87.3911	104.352	133.854	127.039	124.825
GK022_09845	70.412	77.4601	84.3256	100.409	113.968	111.753	77.7328	87.6229	98.2751	55.7762	62.4055	54.3533
GK022_09850	324.523	306.689	407.76	401.396	481.966	497.642	374.29	373.407	318.303	174.689	174.203	173.664
GK022_09855	298.063	291.051	347.924	415.767	451.631	425.553	362.211	373.832	320.797	197.202	219.439	176.663
GK022_09860	230.933	202.267	215.955	301.016	366.299	265.797	254.277	275.386	244.348	175.365	176.077	178.446
GK022_09865	89.5951	84.2423	85.8042	83.1989	92.1588	101.101	97.6908	91.5237	90.0744	75.8444	77.3811	70.8621
GK022_09870	55.9838	66.3109	56.0727	70.7458	66.1847	61.143	66.1802	69.571	66.1553	80.1479	67.8073	71.6589
GK022_09875	181.335	189.128	151.861	147.49	130.189	168.988	176.585	165.742	135.252	235.515	245.549	264.652
GK022_09880	31.3565	34.1922	35.955	42.3435	50.7285	54.0513	35.1192	39.7343	45.1906	45.148	35.0388	37.0616
GK022_09885	170.299	149.19	144.254	148.963	158.842	191.917	149.446	154.378	108.369	243.846	200.307	217.299
GK022_09890	357.516	338.87	339.326	317.557	304.262	349.75	328.932	319.618	268.805	309.045	313.805	325.115
GK022_09895	152.051	141.964	150.117	148.039	154.797	156.637	152.906	149.493	164.316	131.492	127.984	130.249
GK022_09900	331.376	336.823	324.779	253.447	257.522	289.935	266.672	267.842	278.569	288.713	272.78	260.981
GK022_09905	294.968	282.614	280.267	240.855	227.469	271.788	251.782	211.82	246.326	285.91	288.657	303.272
GK022_09910	314.923	299.229	249.91	421.05	387.366	385.889	411.034	473.632	511.034	902.039	935.088	925.197
GK022_09915	224.909	239.774	228.271	315.014	303.244	329.437	278.842	279.719	349.405	373.397	330.811	348.337
GK022_09920	70.2591	79.5083	79.0184	109.22	115.627	105.945	80.2259	91.4339	94.6305	128.678	113.485	120.693
GK022_09925	64.4641	57.7501	58.3669	57.5516	75.6362	74.8507	58.1134	64.3953	56.012	58.0753	63.4989	59.4036
GK022_09930	8.32048	7.02371	6.11798	16.374	19.2709	13.4499	15.6874	13.5481	22.4512	15.9473	12.1981	14.705
GK022_09935	6.70118	6.39219	7.30786	13.9704	10.9614	15.7143	11.2545	13.8052	15.5328	9.17331	8.59749	8.93931
GK022_09940	28.4533	38.0849	36.2887	26.6773	25.7064	22.6814	29.8344	26.3992	35.9856	31.849	32.6296	45.0758
GK022_09945	36.8208	34.6184	32.7818	20.3602	20.8094	28.2505	24.5906	26.3976	19.4922	28.585	30.1704	35.1412
GK022_09950	22.2407	32.0807	25.6082	28.0399	27.3255	33.5239	23.9681	28.4282	25.4055	31.3169	16.9812	22.9989
GK022_09955	20.6271	26.9476	18.9034	23.3117	24.3109	24.0523	22.4095	20.5275	24.5423	20.8566	16.8233	19.1823
GK022_09960	12.8198	18.8689	12.2672	15.1727	19.2077	19.0925	14.5183	19.3286	28.1438	19.5983	11.7698	12.0338
GK022_09965	24.7815	27.0813	22.9303	24.6824	25.3736	27.4801	24.855	27.4902	27.1243	42.9983	32.1774	30.0294
GK022_09970	30.7718	32.746	28.8163	33.359	41.1072	31.4286	29.5259	30.1204	32.145	43.3843	42.8608	38.6429
GK022_09975	40.2122	36.8266	37.8949	40.2125	36.4377	32.8359	38.0404	31.1694	47.4213	51.7788	49.6037	41.5567
GK022_09980	32.5776	40.3166	31.317	28.6439	24.9007	27.2882	27.2306	29.1952	30.8682	32.3025	29.897	31.6323
GK022_09985	80.1283	83.2757	82.9936	64.9177	64.6808	70.9207	70.2569	73.4173	51.1625	63.9938	60.0483	66.3415
GK022_09990	21.8476	26.1344	25.228	23.1571	25.3296	35.7118	22.8614	23.9008	20.6134	24.8755	20.6462	26.8337
GK022_09995	11.3634	13.104	9.65102	16.2926	15.6675	14.4572	15.814	14.0562	20.1419	26.8343	21.2759	28.4469
GK022_10000	43.2912	43.6934	48.3491	59.9089	64.8249	55.0598	60.1408	55.9197	74.7611	47.0665	45.9694	37.4169
GK022_10005	87.9745	90.5601	93.7872	84.2631	90.937	80.1208	77.0489	63.7296	85.4947	61.4545	64.0742	58.856
GK022_10010	460.709	511.712	417.885	443.916	517.655	332.482	411.905	385.224	476.532	538.402	384.588	418.548
GK022_10015	79.2112	82.3625	84.9086	71.5902	85.3452	75.4613	63.3629	64.4231	74.5897	73.188	49.2012	51.4139
GK022_10020	101.171	79.9024	111.636	74.2108	72.6083	84.8573	69.2584	69.2769	61.8877	68.4941	59.4259	65.7933
GK022_10025	113.878	86.3656	98.4899	77.8866	72.9591	86.0446	65.8724	59.3483	74.5034	67.2092	69.9416	68.2301
GK022_10030	97.7779	102.473	103.589	109.603	105.066	117.626	103.941	93.3965	120.882	113.502	98.2753	93.4308
GK022_10035	372.23	363.304	354.069	422.071	417.052	445.421	419.983	363.408	462.441	379.851	287.201	293.601
GK022_10040	44.7891	42.6146	44.7752	67.0579	67.0838	73.7264	47.3266	60.4499	72.8926	65.7884	54.7947	56.0197
GK022_10045	118.385	117.826	105.371	139.418	154.56	156.585	124.444	132.191	142.351	124.575	107.692	99.827
GK022_10050	206.23	217.774	200.476	252.365	261.958	242.028	252.267	253.333	276.8	232.043	236.556	228.518
GK022_10055	339.839	385.135	353.216	527.683	541.014	474.939	482.254	494.725	544.803	392.154	396.504	454.247
GK022_10065	11.5619	6.36692	6.25013	8.3874	7.43122	13.2174	8.97895	10.9529	10.3239	25.0335	19.8347	23.9701
GK022_10070	49.704	45.7838	54.5131	49.6654	48.2207	53.8258	43.6053	52.3392	47.7101	45.7291	37.9804	42.4095
GK022_10075	32.7905	27.6607	33.2049	39.2323	31.1224	29.7144	22.6664	31.7633	37.9211	36.5517	34.0148	27.0455
GK022_10080	2.84212	4.16827	2.74521	3.60249	2.73359	3.49901	2.25813	5.66878	3.95269	8.20564	6.30095	6.52113
GK022_10085	3.73892	5.36944	4.67703	6.19913	6.17346	5.78287	10.8043	10.4417	7.79687	4.26976	6.16268	6.10257
GK022_10090	4.1712	5.95135	3.45594	5.75516	6.04767	7.58622	5.97055	10.3863	5.04108	4.2943	3.79476	8.54886
GK022_10095	7.16949	8.89893	8.26996	8.29824	6.05241	6.68629	8.21595	7.77618	6.01964	9.20057	7.28258	8.08628
GK022_10100	76.6556	79.0064	78.6029	75.6187	79.6632	64.8035	82.8203	83.1776	95.2588	113.369	98.2603	83.7029
GK022_10105	375.928	375.245	324.691	161.105	119.52	123.037	204.889	190.762	150.433	413.551	398.312	363.488
GK022_10110	24.7303	28.5175	21.2577	11.2159	12.0506	15.4902	14.6714	14.8088	13.5469	53.561	46.0231	44.7969
GK022_10115	303.174	303.142	343.178	271.036	293.815	243.462	250.242	214.85	271.126	278.452	252.34	264.319
GK022_10120	576.006	517.958	476.576	393.245	359.776	459.523	486.723	442.745	347.69	490.907	558.053	479.399
GK022_10125	105.606	109.882	100.13	123.549	117.811	121.767	125.238	110.856	122.108	131.151	139.333	138.695
GK022_10130	9.44693	10.5249	10.0646	21.5492	17.0125	14.3433	17.1674	19.4064	22.8499	21.9697	21.3695	18.4306
GK022_10135	153.955	149.657	132.12	119.618	120.33	118.896	143.838	135.91	106.161	186.35	180.553	193.507
GK022_10140	58.3626	66.6174	49.5744	58.8171	55.1926	55.9657	60.4134	68.7083	59.0637	93.9905	96.9217	99.0289
GK022_10145	66.2653	69.4324	73.2466	95.3713	90.9569	95.5864	78.9307	94.1695	97.6289	88.4932	82.3462	72.0077
GK022_10150	53.2042	42.8609	47.1179	63.3971	71.5317	65.982	53.0047	61.2854	62.5327	60.262	56.3598	53.0227
GK022_10155	11.2526	14.5088	15.9527	14.0839	17.6198	20.816	13.7873	18.6793	12.5113	13.4051	14.3318	14.0146
GK022_10160	5.66707	7.68631	7.78822	7.46002	9.4685	7.8668	8.66792	6.15959	13.3934	6.98529	6.21129	3.74391
GK022_10165	240.721	210.745	235	314.586	368.653	384.747	283.65	296.029	328.353	225.96	198.086	185.987
GK022_10170	939.148	821.068	1023.24	1140	1325.69	1523.38	1010.53	1113.99	773.858	497.474	567.724	540.391
GK022_10175	731.577	711.474	818.548	881.702	1019.52	1173.47	737.223	868.085	611.123	479.556	526.804	476.377
GK022_10180	707.924	655.835	719.74	782.405	875.87	1096.15	664.725	777.112	627.353	530.431	519.599	545.193
GK022_10185	363.285	290.595	293.795	385.544	408.479	737.882	369.869	431.227	330.814	422.812	408.036	430.507
GK022_10190	355.316	317.364	331.064	449.147	484.34	572.256	398.142	484.64	441.208	433.587	442.274	438.88
GK022_10195	1436.7	1340.06	1498.79	1345.41	1318.75	1731.71	1243.31	1309.01	1038.72	962.236	972.633	986.107
GK022_10200	1049.26	1072.85	1198.68	1161.13	1235.83	1223.62	1044.39	1136.58	1050.36	763.408	890.762	863.29
GK022_10205	795.337	804.725	889.058	800.346	926.398	893.253	746.493	815.693	681.699	498.139	571.059	525.728
GK022_10210	951.455	813.366	914.164	804.545	827.097	1332.57	761.726	841.515	549.057	522.209	531.929	557.693
GK022_10215	869.607	796.027	885.469	804.416	806.54	1186.43	781.862	800.386	583.852	612.805	667.853	657.039
GK022_10220	639.157	613.41	600.392	707.113	679.463	817.558	699.477	755.979	589.982	578.155	640.034	576.503
GK022_10225	37.7949	34.4227	47.9308	38.0405	47.0411	39.1383	36.1309	35.6116	38.1012	32.1268	34.0472	32.8334
GK022_10230	21.2209	18.0363	36.9588	36.2798	83.2735	55.858	18.8682	42.2228	68.9075	18.4638	22.0096	14.1225
GK022_10235	10.5386	9.58828	10.6718	26.8232	54.9531	41.381	11.5431	23.427	33.2991	5.18895	11.0048	4.76763
GK022_10240	49.8293	63.1229	48.1971	63.3325	64.0146	39.6787	68.6091	57.7307	91.9787	113.416	78.0652	89.3931
GK022_10245	98.4932	98.8705	96.5304	100.555	95.6215	88.6834	104.038	99.8556	102.758	117.38	105.144	114.734
GK022_10250	137.738	148.853	153.647	149.779	169.043	155.159	132.709	139.546	156.971	181.508	150.408	161.203
GK022_10255	359.247	357.175	396.297	400.639	424.641	430.826	355.154	369.248	406.01	482.709	443.947	441.695
GK022_10260	87.9312	80.3302	76.1969	68.0553	61.9224	88.0992	62.169	67.8302	55.0999	76.8361	59.2699	66.5967
GK022_10265	110.277	93.1241	97.2917	75.5441	69.6114	113.54	84.4709	83.8439	64.1532	104.622	98.6956	84.0441
GK022_10270	50.2979	37.772	42.7083	41.1153	44.6428	68.143	38.643	49.402	42.3069	53.5742	52.5229	55.1528
GK022_10275	122.296	94.7076	101.77	83.3964	100.92	159.088	83.607	106.614	54.718	69.8862	77.5764	74.4007
GK022_10280	96.72	80.6322	79.7042	129.774	140.914	121.854	134.263	121.984	130.613	85.9415	87.2585	79.2103
GK022_10285	16.6886	24.4124	18.6902	43.7318	34.6887	29.4387	52.2048	43.9949	46.6245	25.0321	26.323	27.5996
GK022_10290	54.0278	59.4752	53.7423	108.07	106.754	102.485	118.04	99.0917	85.5961	64.2011	51.6747	70.0635
GK022_10295	59.0162	62.0042	69.7843	139.481	151.764	117.962	144.981	109.437	132.872	77.6859	73.3653	78.8248
GK022_10300	8.41861	13.8243	11.935	13.3474	14.769	8.66167	13.2552	11.3372	22.0103	15.6626	7.16101	12.7745
GK022_10305	420.565	473.317	375.232	595.068	557.721	343.779	621.916	655.483	1363.5	632.353	697.737	624.178
GK022_10310	14.4836	23.6979	17.3827	21.5167	26.3501	30.9687	20.6086	18.1212	23.2955	13.0176	11.2732	17.6751
GK022_10315	17.5355	19.6949	15.1487	32.9718	40.8278	40.3193	18.5937	26.4119	24.7603	15.3865	11.5005	14.9472
GK022_10320	9.22313	14.8464	16.2846	73.0667	81.4679	85.2967	25.6182	48.5813	70.8425	15.3038	8.99316	13.5339
GK022_10325	172.761	189.347	170.621	147.743	139.892	149.437	158.46	157.879	136.78	131.223	125.244	143.849
GK022_10330	159.988	171.384	141.838	123.915	124.912	123.559	133.926	129.661	109.045	152.085	139.729	161.173
GK022_10335	51.6071	56.3721	52.2593	56.3216	58.7738	54.2453	50.6077	50.5959	53.4116	73.1239	54.764	59.7643
GK022_10340	40.8731	41.4078	42.7693	43.2547	32.2828	31.5955	43.8841	42.2929	35.5344	53.2146	49.8624	47.9295
GK022_10345	160.729	150.216	147.146	116.666	106.856	124.029	127.927	132.632	119.778	195.246	206.459	197.338
[truncated: 3,573 more rows]

## Sheet: Tab 2
Tab 2. RNA-seq analysis of KP-1S△act vs. KP-1S
Locus tag	baseMean	log2FoldChange	lfcSE	stat	pvalue	padj	Annotation
GK022_00005	3645.6	-0.0940613	0.116396	-0.808114	0.419025	0.561031	M48 family metalloprotease
GK022_00010	15782.1	-0.0293572	0.107974	-0.271892	0.785705	0.861496	transketolase
GK022_27640	135.409	-10.222	1.19609	-8.54622	1.27186e-17	7.71031e-16	acyltransferase family protein
GK022_00020	38575.6	-0.0855436	0.111624	-0.766356	0.443465	0.586272	phosphoglycerate kinase
GK022_00025	57413.1	-0.0886976	0.103319	-0.858484	0.390625	0.534684	class II fructose-bisphosphate aldolase
GK022_00030	4050.39	-0.208719	0.120989	-1.72511	0.0845081	0.169763	small-conductance mechanosensitive channel MscS
GK022_00035	180.965	0.275702	0.178507	1.54449	0.122471	0.226563	arginine exporter ArgO
GK022_00040	7936.64	0.0727991	0.110761	0.657262	0.511013	0.645988	oxidative stress defense protein
GK022_00045	579.821	0.190797	0.129991	1.46777	0.142167	0.253237	ArgP/LysG family DNA-binding transcriptional regulator
GK022_28795	13.6079	-6.90487	1.27795	-5.4031	6.5498e-08	7.76863e-07	Polarity suppression protein
GK022_27645	37.3214	-4.25828	0.574381	-7.41369	1.22831e-13	4.11145e-12	transposase
GK022_00060	267.233	-0.168242	0.152051	-1.10648	0.268517	0.408883	5-formyltetrahydrofolate cyclo-ligase
GK022_00070	4093.02	-0.328251	0.120421	-2.72588	0.00641311	0.0204023	cell division protein ZapA
GK022_00075	929.297	0.124792	0.120652	1.03432	0.300989	0.445281	UPF0149 family protein
GK022_00080	4163.22	-0.275561	0.0940205	-2.93087	0.00338019	0.0119677	Xaa-Pro aminopeptidase
GK022_00085	2066.65	-0.277681	0.0999063	-2.77941	0.00544571	0.0177923	2-octaprenyl-6-methoxyphenyl hydroxylase
GK022_00090	1642.84	-0.120533	0.107975	-1.1163	0.264292	0.404369	FAD-dependent 2-octaprenylphenol hydroxylase
GK022_00095	11667.3	0.0770919	0.0985032	0.782633	0.433843	0.576344	glycine cleavage system aminomethyltransferase GcvT
GK022_02070	26.1165	-2.72152	0.499905	-5.44407	5.20774e-08	6.35647e-07	DUF2593 family protein
GK022_00105	34064.8	-0.304607	0.0925779	-3.29027	0.00100091	0.00421369	aminomethyl-transferring glycine dehydrogenase
GK022_00110	1616.1	0.27168	0.130001	2.08982	0.0366336	0.0868258	SDR family oxidoreductase
GK022_00115	171.885	-0.446309	0.197788	-2.25651	0.024039	0.0614894	redoxin domain-containing protein
GK022_00120	37.1767	0.400144	0.359124	1.11422	0.265184	0.405185	thioredoxin domain-containing protein
GK022_00125	103.733	-0.468246	0.258426	-1.81192	0.0699992	0.14616	protein-disulfide reductase
GK022_00130	160.677	-0.155395	0.207234	-0.749853	0.453343	0.594863	copper resistance protein
GK022_00135	1270.64	-0.0180315	0.114347	-0.157692	0.8747	0.922552	6-phospho-beta-glucosidase
GK022_00140	193.23	0.0302289	0.175415	0.172328	0.86318	0.915357	SIS domain-containing protein
GK022_00145	156.328	0.05536	0.187271	0.295614	0.767525	0.848977	ASCH domain-containing protein
GK022_00150	156.472	0.0484388	0.207988	0.232892	0.815845	0.883185	hemolysin III family protein
GK022_00155	2171.1	-0.157514	0.102552	-1.53594	0.124553	0.229303	tRNA-modifying protein YgfZ
GK022_00160	993.206	0.057093	0.110857	0.515017	0.606541	0.722395	FAD assembly factor SdhE
GK022_00165	1323.33	-0.113254	0.118627	-0.954714	0.339723	0.485711	hypothetical protein
GK022_00170	393.091	0.0608375	0.154944	0.392642	0.694584	0.792648	flavodoxin FldB
GK022_00175	618.071	0.265067	0.134143	1.976	0.0481543	0.108836	site-specific tyrosine recombinase XerD
GK022_00180	1035.12	-0.124909	0.115062	-1.08558	0.277665	0.4193	bifunctional protein-disulfide isomerase/oxidoreductase DsbC
GK022_20070	2289.26	-2.42271	0.122167	-19.8311	1.60345e-87	2.91613e-84	beta-glucosidase BglX
GK022_20085	23.3252	-2.30934	0.51424	-4.49079	7.09583e-06	5.4528e-05	IS3 family transposase
GK022_20075	2254.9	-2.07175	0.106429	-19.4661	2.12692e-84	2.90113e-81	D-lactate dehydrogenase
GK022_00200	451.582	-0.0938238	0.134758	-0.696238	0.48628	0.625004	isopentenyl-diphosphate Delta-isomerase
GK022_00205	241.533	0.226151	0.169683	1.33278	0.182603	0.307969	peptidoglycan DD-metalloendopeptidase family protein
GK022_00215	53.002	-0.220263	0.317707	-0.693289	0.488128	0.626494	MFS transporter
GK022_06685	896.847	-1.99112	0.168429	-11.8217	3.01452e-32	7.15096e-30	S-methyl-5-thioribose kinase
GK022_00225	284.083	-0.246152	0.154349	-1.59477	0.110764	0.209762	4-carboxymuconolactone decarboxylase
GK022_00230	50.6893	0.803207	0.308512	2.60349	0.009228	0.0276786	aldo/keto reductase
GK022_00235	38.2053	0.45133	0.350008	1.28949	0.197229	0.325296	flavodoxin family protein
GK022_00240	31.1499	0.27937	0.371149	0.752717	0.45162	0.593458	superoxide dismutase
GK022_00245	429.053	-0.29041	0.143869	-2.01858	0.0435314	0.100468	LysR family transcriptional regulator
GK022_00250	562.431	-0.0978392	0.125968	-0.7767	0.437336	0.579855	DUF1349 domain-containing protein
GK022_00255	305.969	-0.0400502	0.143572	-0.278956	0.780279	0.85796	hypothetical protein
GK022_00260	15.1863	0.130412	0.596163	0.218752	0.826843	0.890718	metalloregulator ArsR/SmtB family transcription factor
GK022_00265	94.3454	-0.178834	0.262555	-0.68113	0.495789	0.63286	arsenical efflux pump membrane protein ArsB
GK022_00270	123.416	-0.204961	0.251946	-0.81351	0.415926	0.558526	arsenate reductase (glutaredoxin)
GK022_00275	4008.36	0.179737	0.11725	1.53294	0.125291	0.230241	MFS transporter
GK022_00280	3520.29	0.0770299	0.128496	0.599473	0.548857	0.67781	DUF1889 family protein
GK022_00285	653.108	-0.182441	0.133555	-1.36604	0.171927	0.293694	MdtP family multidrug efflux transporter outer membrane subunit
GK022_00290	701.24	0.139712	0.121654	1.14844	0.250788	0.388856	multidrug efflux transporter permease subunit MdtO
GK022_00295	474.247	0.304406	0.129493	2.35076	0.0187352	0.0503138	multidrug transporter subunit MdtN
GK022_00300	57.1478	0.584408	0.284893	2.05133	0.0402351	0.0938935	hypothetical protein
GK022_01860	44.2502	-1.85167	0.392953	-4.71218	2.45078e-06	2.09584e-05	hypothetical protein
GK022_24545	415.392	-1.81516	0.147855	-12.2767	1.209e-34	3.47175e-32	translesion error-prone DNA polymerase V autoproteolytic subunit
GK022_00315	326.58	0.00653308	0.147185	0.044387	0.964596	0.976873	EAL domain-containing protein
GK022_00320	235.246	-0.596937	0.189108	-3.15659	0.00159627	0.00627467	fimbrial protein
GK022_00325	39.8656	-0.335401	0.379296	-0.884273	0.376549	0.521302	type 1 fimbrial protein
GK022_00330	11.9621	0.65995	0.615328	1.07252	0.283488	0.425569	fimbrial protein
GK022_00335	122.277	0.413831	0.218592	1.89317	0.0583354	0.126101	fimbrial biogenesis usher protein
GK022_00340	10.306	-0.172635	0.648319	-0.26628	0.790023	0.865362	fimbria/pilus periplasmic chaperone
GK022_00345	8.35107	1.51488	0.815745	1.85705	0.0633043	0.134229	fimbrial protein
GK022_06710	45.7324	-1.76849	0.394559	-4.48219	7.38796e-06	5.64547e-05	oxidoreductase
GK022_00355	21.3422	-1.2876	0.500153	-2.57442	0.0100409	0.0297088	tyrosine-type recombinase/integrase
GK022_00360	69.1086	0.15702	0.287069	0.546978	0.584394	0.703556	tyrosine-type recombinase/integrase
GK022_00365	260.052	-0.355212	0.162664	-2.18372	0.0289831	0.0716176	nickel transporter
GK022_00370	296.294	-0.521417	0.154641	-3.37178	0.000746831	0.00329136	MarR family transcriptional regulator
GK022_00375	20.1901	-1.76457	0.638887	-2.76194	0.00574587	0.0186161	EamA family transporter
GK022_00380	21.7438	-0.265003	0.475493	-0.557322	0.577307	0.697689	DUF1471 domain-containing protein
GK022_00385	273.626	-0.156431	0.208708	-0.749521	0.453543	0.594983	type 3 fimbria major subunit MrkA
GK022_00390	29.7291	-0.620388	0.405708	-1.52915	0.126228	0.231154	type 3 fimbria chaperone MrkB
GK022_00395	103.086	-0.458894	0.260247	-1.7633	0.0778495	0.15938	type 3 fimbria usher protein MrkC
GK022_00400	44.7814	-0.189603	0.350129	-0.541523	0.588147	0.706813	type 3 fimbria adhesin subunit MrkD
GK022_00405	68.5009	0.177361	0.255402	0.694437	0.487408	0.625865	type 3 fimbria minor subunit MrkF
GK022_01855	41.7407	-1.71592	0.392973	-4.36651	1.26248e-05	9.01579e-05	hypothetical protein
GK022_00415	18.0226	-0.240855	0.525282	-0.458525	0.646575	0.755076	helix-turn-helix transcriptional regulator
GK022_00420	65.5518	-0.756236	0.321089	-2.35522	0.0185117	0.0497781	PilZ domain-containing protein
GK022_18645	1103.05	-1.65856	0.134782	-12.3055	8.46306e-35	2.56525e-32	type I toxin-antitoxin system toxin TisB
GK022_00430	209.115	-0.163095	0.185592	-0.878784	0.379518	0.523837	transporter
GK022_00435	86.3424	-0.0149944	0.256982	-0.0583481	0.953471	0.968932	multidrug/biocide efflux PACE transporter
GK022_00440	297.595	-0.194639	0.14701	-1.32399	0.185507	0.311199	LysR family transcriptional regulator
GK022_00445	2790.39	0.211638	0.101382	2.08753	0.03684	0.0872771	acetyl-CoA C-acyltransferase
GK022_00450	33.5385	0.131446	0.363823	0.361293	0.717881	0.810084	KdgM family porin OmpK26
GK022_00455	570.791	-0.258056	0.132379	-1.94938	0.0512502	0.114038	oligogalacturonate lyase
GK022_00460	142.143	0.197184	0.195922	1.00644	0.314205	0.45876	2-dehydro-3-deoxy-D-gluconate 5-dehydrogenase KduD
GK022_00465	103.839	0.270229	0.235808	1.14597	0.251808	0.390302	sugar porter family MFS transporter
GK022_00470	550.849	-0.145758	0.124653	-1.16931	0.242278	0.379848	LacI family DNA-binding transcriptional regulator
GK022_00475	54.6884	0.0572341	0.297767	0.192211	0.847577	0.905499	oligosaccharide MFS transporter
GK022_00480	110.847	0.0947906	0.246863	0.38398	0.700993	0.797369	sucrose-6-phosphate hydrolase
GK022_00485	137.666	0.284006	0.213431	1.33067	0.183298	0.308379	porin
GK022_13660	54.8799	-1.61139	0.389596	-4.13604	3.53351e-05	0.000221851	iron chelate uptake ABC transporter family permease subunit
GK022_00495	212.839	-0.443099	0.185651	-2.38673	0.0169989	0.0464692	sn-glycerol-3-phosphate ABC transporter ATP-binding protein UgpC
GK022_00500	150.129	-0.150849	0.211717	-0.712505	0.476152	0.614594	ABC transporter permease subunit
GK022_00505	124.127	-0.239912	0.213252	-1.12502	0.260582	0.400263	ABC transporter permease subunit
GK022_00510	147.597	0.302825	0.21255	1.42472	0.154237	0.269111	cupin domain-containing protein
GK022_00515	825.703	0.0328389	0.124393	0.263993	0.791785	0.866248	aspartate/glutamate racemase
GK022_00520	616.866	-0.270849	0.119374	-2.26891	0.0232737	0.0599252	LysR family transcriptional regulator
GK022_00525	504.012	-0.149239	0.13409	-1.11297	0.26572	0.405756	diaminopimelate decarboxylase
GK022_00530	2479.1	-0.0511826	0.0963898	-0.530996	0.595422	0.712817	LacI family DNA-binding transcriptional regulator
GK022_00535	1193.51	-0.0438435	0.108454	-0.404258	0.686023	0.785669	PTS sugar transporter subunit IIC
GK022_00540	1437.84	0.293981	0.116358	2.52651	0.0115203	0.033327	family 1 glycosylhydrolase
GK022_22425	34.8936	-1.6004	0.383976	-4.16796	3.07332e-05	0.000196347	NAD-dependent epimerase/dehydratase family protein
GK022_00550	570.502	-0.412178	0.127152	-3.24161	0.00118858	0.00485651	GNAT family N-acetyltransferase
GK022_27160	54.7033	-1.59066	0.350934	-4.53265	5.82495e-06	4.56622e-05	DUF2878 family protein
GK022_00560	804.46	0.114892	0.130793	0.878425	0.379713	0.523937	bifunctional acyl-ACP--phospholipid O-acyltransferase/long-chain-fatty-acid--ACP ligase
GK022_25655	37.2339	-1.5684	0.376805	-4.16236	3.14975e-05	0.000200059	phage tail assembly protein
GK022_00570	1352.67	-0.2035	0.105921	-1.92124	0.054702	0.119909	NADP(H)-dependent aldo-keto reductase
GK022_00575	634.588	-0.143076	0.13399	-1.06781	0.285607	0.42751	YgdI/YgdR family lipoprotein
GK022_00580	142.133	0.42151	0.243076	1.73407	0.0829057	0.167272	TerC family protein
GK022_00585	232.811	-0.342259	0.191728	-1.78513	0.0742404	0.153198	DNA mismatch repair endonuclease MutH
GK022_00590	2037.87	-0.317154	0.115039	-2.75692	0.00583486	0.0188494	RNA pyrophosphohydrolase
GK022_00595	4588.74	-0.180809	0.095523	-1.89283	0.05838	0.126147	phosphoenolpyruvate--protein phosphotransferase
GK022_00600	622.55	0.0390005	0.134599	0.289753	0.772005	0.852759	prolipoprotein diacylglyceryl transferase
GK022_00605	948.198	0.240101	0.122481	1.96031	0.0499594	0.11185	thymidylate synthase
GK022_00610	23.1384	-0.36512	0.562077	-0.64959	0.515957	0.64983	prepilin peptidase-dependent protein
GK022_00615	58.116	-0.408725	0.291711	-1.40113	0.161175	0.278106	prepilin peptidase-dependent protein
GK022_00620	33.2762	-0.551921	0.403118	-1.36913	0.170958	0.292673	DUF2509 family protein
GK022_00625	64.4045	-0.0328237	0.285214	-0.115084	0.908378	0.944472	prepilin-type N-terminal cleavage/methylation domain-containing protein
GK022_00630	1630.52	0.0398967	0.10752	0.371062	0.710591	0.803687	exodeoxyribonuclease V subunit gamma
GK022_00635	2464.62	0.174692	0.0971036	1.79902	0.0720152	0.149511	pitrilysin
GK022_00640	2280.14	0.170852	0.102235	1.67116	0.0946894	0.186238	exodeoxyribonuclease V subunit beta
GK022_00645	1930.64	-0.324722	0.100517	-3.23051	0.00123571	0.00501639	exodeoxyribonuclease V subunit alpha
GK022_00650	133.308	-0.0698113	0.207882	-0.335821	0.737005	0.824334	hypothetical protein
GK022_00655	1739.36	-0.376657	0.109977	-3.42487	0.000615098	0.00278967	amino-acid N-acetyltransferase
GK022_00660	1612.39	0.348577	0.112119	3.10898	0.00187732	0.00720301	AMIN domain-containing protein
GK022_00665	925.6	-0.115633	0.119125	-0.970691	0.331702	0.477962	threonine-phosphate decarboxylase
GK022_00670	534.649	-0.413055	0.129756	-3.18332	0.00145597	0.00578572	L-threonine kinase
GK022_00675	81.8963	-0.350054	0.265778	-1.31709	0.187808	0.313454	acetate/propionate family kinase
GK022_00680	18.7355	-0.100908	0.48614	-0.20757	0.835565	0.89688	propanediol utilization protein PduV
GK022_00685	16.2285	0.241836	0.54389	0.444642	0.656579	0.762352	propanediol utilization microcompartment protein PduU
GK022_00690	32.8104	-0.341841	0.396757	-0.861588	0.388914	0.532877	propanediol utilization microcompartment protein PduT
GK022_03590	45.7036	-1.55933	0.342345	-4.55486	5.24204e-06	4.16311e-05	helix-turn-helix domain-containing protein
GK022_00700	70.7979	-0.90538	0.264902	-3.4178	0.000631306	0.00284662	1-propanol dehydrogenase PduQ
GK022_00705	397.374	-0.0729628	0.154383	-0.472609	0.636492	0.746563	CoA-acylating propionaldehyde dehydrogenase PduP
GK022_00710	93.4964	-0.592153	0.251196	-2.35734	0.0184064	0.0495194	two-domain cob(I)yrinic acid a,c-diamide adenosyltransferase PduO
GK022_00715	14.9274	-0.835959	0.594099	-1.4071	0.159397	0.275736	ethanolamine utilization protein EutN
GK022_00720	28.9918	-0.725742	0.422556	-1.7175	0.0858871	0.171963	microcompartment protein PduM
GK022_00725	51.635	-0.4563	0.304197	-1.50002	0.13361	0.241255	phosphate propanoyltransferase
GK022_00730	52.9477	-0.510132	0.322071	-1.58391	0.113214	0.213514	BMC domain-containing protein
GK022_00735	20.9361	-0.828486	0.454144	-1.82428	0.0681094	0.142861	propanediol utilization microcompartment protein PduJ
GK022_00740	8.54611	-1.38504	0.780033	-1.77562	0.0757954	0.155759	propanediol dehydratase
GK022_00745	67.0816	-0.540093	0.268578	-2.01093	0.0443325	0.102058	diol dehydratase reactivase subunit alpha
GK022_00750	13.4759	-0.267783	0.5661	-0.473032	0.63619	0.746563	propanediol dehydratase small subunit PduE
GK022_00755	33.5741	-0.671305	0.402062	-1.66965	0.0949881	0.186568	propanediol dehydratase medium subunit PduD
GK022_00760	81.0383	-0.574897	0.251835	-2.28284	0.0224401	0.0581905	propanediol dehydratase large subunit PduC
GK022_00765	26.4726	-0.405523	0.405868	-0.99915	0.317722	0.463005	propanediol utilization microcompartment protein PduB
GK022_00770	3.77263	-0.275709	1.07133	-0.257352	0.796907	NA	propanediol utilization microcompartment protein PduA
GK022_00775	24.8542	0.193203	0.452279	0.427176	0.669251	0.772626	propanediol diffusion facilitator PduF
GK022_19760	135.317	-1.55556	0.241217	-6.4488	1.12742e-10	2.39346e-09	hypothetical protein
GK022_00785	1638.83	0.0685836	0.111423	0.615527	0.538207	0.668266	cobyrinate a,c-diamide synthase
GK022_00790	938.72	-0.087445	0.113082	-0.77329	0.439351	0.582385	cobalamin biosynthesis protein
GK022_00795	1365.55	-0.0932524	0.107186	-0.870008	0.384296	0.528674	cobalt-precorrin-8 methylmutase
GK022_00800	1570.77	-0.191149	0.111691	-1.7114	0.0870071	0.173696	cobalt-precorrin-5B (C(1))-methyltransferase
GK022_00805	767.655	-0.340329	0.118039	-2.88319	0.0039367	0.0135941	cobalt-precorrin-7 (C(5))-methyltransferase
GK022_00810	560.766	0.277828	0.134046	2.07263	0.0382069	0.0898908	decarboxylating cobalt-precorrin-6B (C(15))-methyltransferase
GK022_18000	46.1439	-1.5378	0.373356	-4.11885	3.80764e-05	0.000236611	ribulose-phosphate 3-epimerase
GK022_00820	1636.22	-0.335525	0.10451	-3.21046	0.00132521	0.00534395	cobalt-precorrin 5A hydrolase
GK022_00825	1149.39	0.0498959	0.105112	0.474692	0.635006	0.746197	precorrin-3B C(17)-methyltransferase
GK022_00830	1213.54	-0.134927	0.126974	-1.06263	0.287949	0.430542	cobalt-precorrin-6A reductase
GK022_00835	1450.15	0.171175	0.135705	1.26137	0.207174	0.338223	sirohydrochlorin cobaltochelatase
GK022_00840	1419.41	0.0225834	0.127568	0.17703	0.859485	0.913391	cobalt-factor II C(20)-methyltransferase
GK022_00845	1151.25	-0.0272326	0.115692	-0.23539	0.813906	0.882162	cobalt ECF transporter S component CbiM
GK022_00850	433.184	0.141241	0.143248	0.985987	0.32414	0.469972	energy-coupling factor ABC transporter substrate-binding protein
GK022_00855	594.399	-0.379415	0.134375	-2.82356	0.00474931	0.0157809	energy-coupling factor ABC transporter transmembrane protein
GK022_18490	775.815	-1.53189	0.395077	-3.87745	0.000105557	0.000593732	5-methyltetrahydropteroyltriglutamate-- homocysteine S-methyltransferase
GK022_24300	164.866	1.50234	0.19023	7.8975	2.84561e-15	1.16734e-13	sugar ABC transporter substrate-binding protein
GK022_00870	607.216	-0.306051	0.122554	-2.49727	0.0125155	0.0357323	bifunctional adenosylcobinamide kinase/adenosylcobinamide-phosphate guanylyltransferase
GK022_00875	366.451	0.066046	0.143608	0.459904	0.645585	0.754081	nicotinate-nucleotide--dimethylbenzimidazole phosphoribosyltransferase
GK022_00895	1131.87	0.348784	0.123768	2.81805	0.00483163	0.0160057	murein transglycosylase A
GK022_00900	553.769	-0.145426	0.135984	-1.06944	0.284872	0.426643	tRNA cyclic N6-threonylcarbamoyladenosine(37) synthase TcdA
GK022_00905	213.735	-0.362658	0.168279	-2.1551	0.0311536	0.0760628	cysteine desulfurase sulfur acceptor subunit CsdE
GK022_26850	259.233	1.50803	0.199315	7.56606	3.84728e-14	1.38097e-12	bifunctional biotin--[acetyl-CoA-carboxylase] ligase/biotin operon repressor BirA
GK022_00915	7423.2	0.0484579	0.14067	0.34448	0.730486	0.820743	YgdI/YgdR family lipoprotein
GK022_12905	2315.01	1.52489	0.3247	4.69631	2.64907e-06	2.24779e-05	substrate-binding domain-containing protein
GK022_00925	258.173	-0.146576	0.16011	-0.915475	0.359942	0.505911	DUF423 domain-containing protein
GK022_00050	978.408	1.53521	0.122663	12.5157	6.12533e-36	2.08874e-33	ribose-5-phosphate isomerase RpiA
GK022_00935	424.797	0.264415	0.139925	1.88969	0.0587996	0.126999	L-fucose operon activator
GK022_00940	70.8466	-0.428629	0.273667	-1.56624	0.117292	0.219159	L-fucose mutarotase
GK022_13900	2667.2	1.53535	0.356193	4.31045	1.62919e-05	0.000112518	hypothetical protein
GK022_00950	430.774	-0.653077	0.176577	-3.69854	0.000216843	0.00112891	L-fucose isomerase
GK022_00955	75.9675	0.0668133	0.259161	0.257806	0.796556	0.869724	L-fucose:H+ symporter permease
GK022_00960	125.941	0.315589	0.21218	1.48736	0.136919	0.245845	L-fuculose-phosphate aldolase
GK022_00965	355.254	-0.0744312	0.145315	-0.512206	0.608507	0.723945	lactaldehyde reductase
GK022_09910	5393.77	1.54094	0.116102	13.2723	3.35236e-40	1.82905e-37	adenine-specific DNA-methyltransferase
GK022_00975	257.846	-0.338264	0.175871	-1.92336	0.0544344	0.119659	aliphatic sulfonate ABC transporter substrate-binding protein
GK022_00980	78.0839	-0.161833	0.276638	-0.584997	0.55855	0.683897	FMNH2-dependent alkanesulfonate monooxygenase
GK022_16700	223.4	1.56263	0.193617	8.07074	6.98756e-16	3.15075e-14	DUF417 family protein
GK022_00990	30.3577	-1.2051	0.47109	-2.55812	0.010524	0.0309201	NtaA/DmoA family FMN-dependent monooxygenase
GK022_00995	20.6313	-1.99587	0.616061	-3.23972	0.00119648	0.00487162	ATP-binding cassette domain-containing protein
GK022_01000	8.91927	-1.29426	0.844173	-1.53316	0.125235	0.230217	ABC transporter permease subunit
GK022_01005	7.59752	0.140918	0.78917	0.178565	0.858279	0.912465	metal ABC transporter substrate-binding protein
GK022_01010	26.3454	-0.000621408	0.440729	-0.00140995	0.998875	0.999181	MFS transporter
GK022_01015	61.1312	-0.354859	0.27456	-1.29247	0.196196	0.323985	monooxygenase
GK022_01020	87.9018	-0.389225	0.241562	-1.61129	0.107117	0.204346	aliphatic sulfonate ABC transporter substrate-binding protein
GK022_01025	5296.36	-0.123618	0.105486	-1.17188	0.241243	0.378443	L-serine ammonia-lyase
GK022_01030	5744.5	0.394107	0.106897	3.6868	0.00022709	0.00117441	HAAAP family serine/threonine permease
GK022_01035	7288.24	0.217067	0.107855	2.01259	0.0441582	0.1017	DUF3412 domain-containing protein
GK022_01040	1440.69	-0.267448	0.109922	-2.43306	0.0149716	0.0417614	NADPH-dependent 7-cyano-7-deazaguanine reductase QueF
GK022_01045	384.151	-0.38855	0.173708	-2.23681	0.0252989	0.0642005	SecY-interacting protein
GK022_01050	64.7625	-0.507423	0.30315	-1.67384	0.0941629	0.185337	hypothetical protein
GK022_01055	286.153	-0.0855455	0.152479	-0.561032	0.574776	0.69611	tRNA pseudouridine(65) synthase TruC
GK022_01060	788.405	0.0866579	0.122118	0.709623	0.477938	0.616316	flavodoxin
GK022_15545	412.308	1.56303	0.179819	8.69226	3.55306e-18	2.28065e-16	hypothetical protein
GK022_16285	151.402	1.5916	0.228992	6.95045	3.64119e-12	9.98309e-11	shikimate kinase AroL
GK022_01755	60.3173	1.59687	0.304797	5.23913	1.61339e-07	1.75003e-06	hypothetical protein
GK022_14850	153.467	1.61289	0.236134	6.83038	8.46898e-12	2.20032e-10	NADH-quinone oxidoreductase subunit NuoK
GK022_01090	821.145	0.0702787	0.113694	0.61814	0.536483	0.66721	two-component sensor histidine kinase BarA
GK022_01095	1766.06	0.117653	0.12319	0.955056	0.339549	0.485711	23S rRNA (uracil(1939)-C(5))-methyltransferase RlmD
GK022_01100	5349.96	0.102485	0.0956074	1.07194	0.283747	0.425742	GTP diphosphokinase
GK022_01105	515.48	0.28916	0.129339	2.23568	0.025373	0.0643584	nucleoside triphosphate pyrophosphohydrolase
GK022_01110	9228.61	0.116022	0.0934235	1.24189	0.214275	0.346364	CTP synthase (glutamine hydrolyzing)
GK022_01115	49619.6	-0.0680602	0.111341	-0.611277	0.541016	0.670098	phosphopyruvate hydratase
GK022_01120	78.2576	0.249579	0.244917	1.01904	0.308186	0.452858	NAD-dependent epimerase/dehydratase family protein
GK022_01125	455.129	-0.051131	0.144811	-0.353089	0.724022	0.815038	7-carboxy-7-deazaguanine synthase QueE
GK022_01130	33.0516	0.098026	0.37335	0.262558	0.792891	0.867285	6-carboxytetrahydropterin synthase QueD
GK022_01135	418.802	0.144615	0.169689	0.852238	0.394082	0.537931	NADPH-dependent assimilatory sulfite reductase flavoprotein subunit
GK022_01140	531.569	0.448034	0.139987	3.20055	0.00137167	0.00550687	assimilatory sulfite reductase (NADPH) hemoprotein subunit
GK022_01145	258.002	0.0413642	0.160049	0.258448	0.796061	0.869358	phosphoadenosine phosphosulfate reductase
GK022_01150	563.034	-0.222476	0.137317	-1.62017	0.105196	0.201669	aminopeptidase
GK022_01155	111.882	-0.869965	0.237795	-3.65847	0.000253723	0.0012963	uroporphyrinogen-III C-methyltransferase
GK022_01160	99.0735	-0.003348	0.22968	-0.0145768	0.98837	0.993102	sulfate adenylyltransferase subunit CysD
GK022_01165	196.875	-0.442394	0.174193	-2.53967	0.0110956	0.0322868	sulfate adenylyltransferase subunit CysN
GK022_01170	42.4783	-0.167616	0.371046	-0.45174	0.651456	0.758503	adenylyl-sulfate kinase
GK022_01175	48.1442	0.635851	0.318871	1.99407	0.0461448	0.105297	DUF3561 family protein
GK022_02360	595.916	1.63127	0.1366	11.942	7.15201e-33	1.95107e-30	phosphotransferase
GK022_01185	862.637	0.0385219	0.114451	0.336579	0.736435	0.824046	2-C-methyl-D-erythritol 4-phosphate cytidylyltransferase
GK022_01190	862.945	0.0596053	0.11941	0.499164	0.617664	0.731331	2-C-methyl-D-erythritol 2,4-cyclodiphosphate synthase
GK022_01195	4065.43	0.196752	0.0998585	1.97031	0.0488026	0.10971	tRNA pseudouridine(13) synthase TruD
GK022_01200	3443.9	-0.120365	0.0958644	-1.25557	0.209271	0.340627	5'/3'-nucleotidase SurE
GK022_01205	1459.95	0.0989351	0.128659	0.768971	0.44191	0.584926	protein-L-isoaspartate(D-aspartate) O-methyltransferase
GK022_01210	30547.6	-0.219556	0.0950254	-2.3105	0.0208604	0.0546054	murein hydrolase activator NlpD
GK022_06525	1753.7	1.63127	0.141907	11.4953	1.39239e-30	2.61962e-28	transcription antiterminator/RNA stability regulator CspE
GK022_01220	51.0965	-0.316549	0.302093	-1.04785	0.294707	0.438125	DUF4440 domain-containing protein
GK022_01225	187.769	-0.244017	0.185421	-1.31601	0.188169	0.313961	MFS transporter
GK022_01230	352.223	-0.510874	0.157571	-3.24219	0.00118616	0.00485135	LysR family transcriptional regulator
GK022_12445	2142.31	1.65835	0.322866	5.13634	2.80136e-07	2.92241e-06	2-hydroxy-3-oxopropionate reductase
GK022_01240	16.715	-1.00578	0.599863	-1.67669	0.0936037	0.184636	UbiX family flavin prenyltransferase
GK022_01245	19.7856	-0.0565052	0.492024	-0.114842	0.90857	0.944472	UbiD family decarboxylase
GK022_01250	5.33037	1.25319	0.967541	1.29523	0.195241	NA	hypothetical protein
GK022_01255	13.48	-0.717724	0.570852	-1.25729	0.20865	0.339921	Hok/Gef family protein
GK022_01260	1892.22	0.26284	0.103876	2.53032	0.0113959	0.0330722	DNA mismatch repair protein MutS
GK022_01265	8.73696	0.0662039	0.675658	0.0979843	0.921945	0.951253	DUF1493 family protein
GK022_01270	13.4746	0.0843147	0.563113	0.149729	0.880978	0.925673	hypothetical protein
GK022_01275	31.2051	0.275079	0.369158	0.745152	0.45618	0.597579	type VI secretion system tube protein Hcp
GK022_01280	34.8288	-1.34241	0.407685	-3.29277	0.000992064	0.00417984	heme ABC transporter ATP-binding protein
GK022_01285	53.7298	-1.06055	0.334255	-3.17289	0.00150931	0.00598025	iron chelate uptake ABC transporter family permease subunit
GK022_01290	64.9539	-0.207374	0.283179	-0.732306	0.463982	0.605438	ABC transporter substrate-binding protein
GK022_01295	90.452	-0.559458	0.255373	-2.19075	0.0284701	0.0707755	hemin-degrading factor
GK022_01300	204.317	-0.330925	0.176351	-1.87651	0.0605852	0.130037	TonB-dependent receptor plug domain-containing protein
GK022_01305	40.2039	1.28665	0.370725	3.47064	0.000519213	0.00240867	SelT/SelW/SelH family protein
GK022_02290	941.204	1.65845	0.153346	10.8151	2.92015e-27	4.5521e-25	formate transporter FocA
GK022_01315	26.4606	0.00157141	0.411267	0.0038209	0.996951	0.998049	receptor
GK022_01320	222.396	0.330673	0.162295	2.03748	0.0416021	0.0966289	LysR family transcriptional regulator
GK022_05155	47.6592	1.66728	0.372882	4.47134	7.77323e-06	5.91503e-05	aspartate-semialdehyde dehydrogenase
GK022_01330	43.2627	-0.201985	0.31886	-0.633459	0.526434	0.659391	metal ABC transporter permease
GK022_01335	32.2175	-0.854063	0.438891	-1.94596	0.0516601	0.114593	iron/manganese ABC transporter permease subunit SitC
GK022_01340	22.7483	-0.0242586	0.431336	-0.0562406	0.95515	0.970086	manganese/iron ABC transporter ATP-binding protein
GK022_01345	34.6567	-0.842785	0.376368	-2.23926	0.0251392	0.063838	metal ABC transporter substrate-binding protein
GK022_04265	655.936	1.69719	0.145356	11.6761	1.68916e-31	3.68642e-29	DUF3313 family protein
GK022_01355	139.249	-0.462834	0.200258	-2.31119	0.0208225	0.0545664	ROK family protein
GK022_01360	36.8665	-0.274719	0.353663	-0.776782	0.437287	0.579855	PTS N,N'-diacetylchitobiose transporter subunit IIA
GK022_01365	101.665	-0.683046	0.238337	-2.86588	0.00415852	0.0141894	PTS cellobiose transporter subunit IIC
GK022_01370	9.70881	-0.140017	0.655323	-0.213662	0.830811	0.893007	PTS sugar transporter subunit IIB
GK022_01375	285.853	-0.134237	0.155319	-0.864264	0.387443	0.53193	PTS sugar transporter subunit IIC
GK022_01380	33.7923	0.262018	0.379535	0.690366	0.489964	0.627522	carbohydrate porin
GK022_01385	219.406	0.198219	0.177904	1.11419	0.265197	0.405185	beta-1,4 mannanase
GK022_03040	607.108	1.69938	0.129136	13.1596	1.49923e-39	6.81652e-37	ACP S-malonyltransferase
GK022_01395	3020.36	-0.323083	0.104091	-3.10384	0.00191028	0.00731401	formate hydrogenlyase transcriptional activator FlhA
GK022_17880	414.309	1.70454	0.181456	9.39367	5.7946e-21	5.6456e-19	plasmid stabilization protein
GK022_01405	384.812	-0.206858	0.140364	-1.47373	0.140556	0.250857	hydrogenase formation protein HypD
GK022_01410	8.30212	-1.76707	0.807965	-2.18707	0.0287374	0.0712364	HypC/HybG/HupF family hydrogenase formation chaperone
GK022_01415	29.5367	-0.927016	0.400903	-2.31232	0.0207601	0.0544815	hydrogenase nickel incorporation protein HypB
GK022_01420	7.46998	-0.437251	2.04008	-0.214331	0.830289	0.892622	hydrogenase maturation nickel metallochaperone HypA
GK022_01425	8.55217	-0.04795	0.784795	-0.0610988	0.951281	0.967943	formate hydrogenlyase regulator HycA
GK022_01430	13.62	-0.133001	0.704358	-0.188826	0.850229	0.906666	4Fe-4S dicluster domain-containing protein
GK022_01435	51.49	-0.916424	0.34614	-2.64755	0.00810762	0.0248233	formate hydrogenlyase subunit 3
GK022_01440	15.578	-0.0594432	0.60836	-0.0977107	0.922162	0.951279	hydrogenase 3 membrane subunit
GK022_01445	78.3477	-0.186026	0.256062	-0.726488	0.46754	0.607583	hydrogenase large subunit
GK022_01450	19.0582	0.0441485	0.528187	0.0835849	0.933387	0.958918	4Fe-4S dicluster domain-containing protein
GK022_01455	59.7827	-0.588083	0.296696	-1.9821	0.0474675	0.107718	NADH-quinone oxidoreductase subunit NuoB
GK022_01460	42.5358	-1.01773	0.33406	-3.04654	0.00231488	0.00863295	formate hydrogenlyase maturation protein HycH
GK022_01465	121.255	-0.589623	0.209119	-2.81956	0.00480896	0.01595	hydrogenase maturation peptidase HycI
GK022_01470	79.6164	-0.492898	0.276363	-1.78352	0.0745023	0.153564	type I addiction module toxin, SymE family
GK022_01475	494.582	-0.0923575	0.133347	-0.692612	0.488553	0.626642	6-phospho-beta-glucosidase
GK022_01480	314.675	-0.326209	0.146918	-2.22035	0.0263948	0.0664867	PTS cellobiose/arbutin/salicin transporter subunit IIBC
GK022_27510	207.173	1.73666	0.173475	10.011	1.36332e-23	1.72983e-21	hypothetical protein
GK022_01490	20.5504	-0.544415	0.502784	-1.0828	0.278896	0.420464	electron transport protein HydN
GK022_01495	79.3745	-0.748372	0.311982	-2.39876	0.0164505	0.0451706	carbamoyltransferase HypF
GK022_01500	219.058	-0.225876	0.163635	-1.38037	0.167474	0.287339	HoxN/HupN/NixA family nickel/cobalt transporter
GK022_01505	71.2236	-0.239321	0.299451	-0.799201	0.424174	0.566673	NADH:flavorubredoxin reductase NorW
GK022_01510	63.9491	-0.139264	0.337277	-0.412908	0.679674	0.780531	anaerobic nitric oxide reductase flavorubredoxin
GK022_01515	907.868	-0.234884	0.118762	-1.97778	0.0479536	0.108562	nitric oxide reductase transcriptional regulator NorR
GK022_01520	1575.55	-0.210527	0.104781	-2.00922	0.0445142	0.102433	arabinose-5-phosphate isomerase GutQ
GK022_01525	936.319	0.284211	0.109927	2.58545	0.00972516	0.0289158	DNA-binding transcriptional repressor
GK022_01530	99.4444	0.754088	0.22794	3.30827	0.000938732	0.00399199	transcriptional regulator GutM
GK022_01065	715.238	1.75783	0.35	5.02236	5.10391e-07	5.06308e-06	MFS transporter
GK022_13460	53.0464	1.77128	0.306626	5.7767	7.61795e-09	1.1143e-07	hypothetical protein
GK022_27085	47.809	1.77182	0.326359	5.42905	5.66536e-08	6.83854e-07	DUF1778 domain-containing protein
GK022_21905	65.6636	1.77886	0.297519	5.97898	2.24542e-09	3.65701e-08	50S ribosomal protein L33
GK022_01555	1554.43	0.311537	0.114455	2.72193	0.00649018	0.0205994	lytic murein transglycosylase B
GK022_01560	0.917811	-1.61387	2.17498	-0.742016	0.458078	NA	hypothetical protein
GK022_01565	10.4186	-1.24771	0.829451	-1.50426	0.132515	0.239881	ATP-binding cassette domain-containing protein
GK022_01570	16.2545	-0.536326	0.595815	-0.900155	0.368038	0.512902	metal ABC transporter permease
GK022_01575	47.5968	0.331382	0.379747	0.872637	0.382861	0.527364	metal ABC transporter substrate-binding protein
GK022_13965	1646.71	1.79714	0.367975	4.88387	1.04023e-06	9.65218e-06	DUF4156 domain-containing protein
GK022_01585	4613.49	-0.354454	0.101248	-3.50083	0.000463807	0.00218526	recombinase RecA
GK022_01590	111.508	-0.151684	0.23152	-0.655165	0.512362	0.646815	recombination regulator RecX
GK022_27460	129.177	1.7984	0.242255	7.42358	1.13997e-13	3.86314e-12	transglycosylase SLT domain-containing protein
GK022_01600	6652.52	-0.107327	0.110788	-0.968761	0.332664	0.47877	carbon storage regulator CsrA
GK022_01630	8950.69	-0.169612	0.0907006	-1.87002	0.0614808	0.131275	BON domain-containing protein
GK022_01635	1394.67	0.383404	0.10844	3.53562	0.000406824	0.00194704	fructose-1-phosphate/6-phosphogluconate phosphatase
GK022_18880	150.251	1.81959	0.238204	7.6388	2.19264e-14	7.92254e-13	lipoprotein NlpA
GK022_01645	3247.39	0.192536	0.119137	1.61609	0.106074	0.202854	glutamate--cysteine ligase
GK022_16965	154.008	1.8205	0.211581	8.60428	7.67969e-18	4.81614e-16	hypothetical protein
GK022_01655	815.843	-0.263556	0.114934	-2.2931	0.0218421	0.056748	helix-turn-helix domain-containing protein
GK022_01660	123.056	-0.811347	0.226596	-3.58059	0.000342817	0.00168202	2-isopropylmalate synthase
GK022_01665	1165.68	-0.109055	0.111951	-0.974133	0.32999	0.476178	multidrug efflux MFS transporter permease subunit EmrB
GK022_01670	1121	-0.380761	0.110413	-3.4485	0.000563706	0.00258669	multidrug efflux MFS transporter periplasmic adaptor subunit EmrA
GK022_01675	757.057	0.0461326	0.13055	0.353372	0.723809	0.815038	transcriptional repressor MprA
GK022_01680	219.45	-0.364322	0.165406	-2.20259	0.0276239	0.0690392	L-valine transporter subunit YgaH
GK022_01685	438.272	-0.396429	0.154833	-2.56037	0.0104561	0.030787	branched-chain amino acid ABC transporter permease
GK022_01690	1947.09	-0.0335747	0.108495	-0.30946	0.756972	0.840806	glycine betaine/L-proline ABC transporter substrate-binding protein ProX
GK022_28335	301.066	1.82504	0.160288	11.386	4.90948e-30	8.92871e-28	phage repressor protein
GK022_01700	746.77	-0.0187043	0.114975	-0.162682	0.870769	0.920639	glycine betaine/L-proline ABC transporter ATP-binding protein ProV
GK022_01705	44.4951	0.056513	0.391142	0.144482	0.88512	0.928516	class 1b ribonucleoside-diphosphate reductase subunit beta
GK022_01710	174.602	-0.344219	0.195749	-1.75847	0.0786679	0.16062	class 1b ribonucleoside-diphosphate reductase subunit alpha
GK022_01715	45.7347	-0.503149	0.322893	-1.55825	0.119174	0.221462	class Ib ribonucleoside-diphosphate reductase assembly flavoprotein NrdI
GK022_01720	8.32445	-0.538786	0.710378	-0.75845	0.448182	0.590482	glutaredoxin-like protein NrdH
GK022_01725	111.119	-0.300724	0.238098	-1.26303	0.206579	0.337443	carboxymuconolactone decarboxylase family protein
GK022_01730	554.192	-0.213552	0.126467	-1.6886	0.0912962	0.181066	aminotransferase class I/II-fold pyridoxal phosphate-dependent enzyme
GK022_07395	141.987	1.82561	0.223761	8.15878	3.38421e-16	1.59175e-14	DNA-binding transcriptional activator BglJ
GK022_01740	1843.72	-0.236576	0.102799	-2.30136	0.0213715	0.0557109	DUF2002 family protein
GK022_01745	648.078	-0.155848	0.125223	-1.24456	0.213293	0.345216	L-alanine exporter AlaE
GK022_01750	521.491	0.0740686	0.157277	0.470943	0.637681	0.747409	DNA-binding protein StpA
GK022_03935	416.178	1.8347	0.202915	9.04174	1.54197e-19	1.18493e-17	TIGR00730 family Rossman fold protein
GK022_01760	1586.18	-0.377705	0.115116	-3.28108	0.00103412	0.00432348	lipid A hydroxylase LpxO
GK022_21910	56.6572	1.83511	0.32267	5.68728	1.2908e-08	1.80579e-07	50S ribosomal protein L28
GK022_01770	65.4967	-0.223554	0.26928	-0.830193	0.40643	0.551064	metalloregulator ArsR/SmtB family transcription factor
GK022_01775	42.1989	-0.507603	0.397538	-1.27687	0.201648	0.331325	FMN-dependent NADH-azoreductase
GK022_01780	116.078	0.120839	0.219286	0.551056	0.581596	0.701102	LysR family transcriptional regulator
GK022_27080	43.3636	1.84499	0.340144	5.42414	5.82348e-08	6.98306e-07	GNAT family N-acetyltransferase
GK022_18325	101.41	1.85809	0.234238	7.93249	2.14801e-15	8.94622e-14	GNAT family N-acetyltransferase
GK022_01795	82.1703	-0.253554	0.25586	-0.99099	0.32169	0.467539	hypothetical protein
GK022_01800	244.629	-0.11861	0.163368	-0.726025	0.467823	0.607583	Repressor protein CI
GK022_01805	24.7755	-0.209439	0.417182	-0.502032	0.615645	0.729574	regulator
GK022_01810	27.1113	0.283188	0.41288	0.685886	0.492785	0.630543	hypothetical protein
GK022_01815	8.01872	0.444934	0.746434	0.596079	0.551122	0.678764	DUF2724 domain-containing protein
GK022_01820	19.6027	0.0500459	0.491937	0.101732	0.918969	0.949062	hypothetical protein
GK022_01825	6.46108	0.252733	0.782513	0.322976	0.746713	0.832291	DUF2732 family protein
GK022_01830	4.27834	1.0989	1.01875	1.07867	0.280734	NA	TraR/DksA family transcriptional regulator
GK022_01835	19.4095	0.915495	0.484509	1.88953	0.0588208	0.126999	Dam family site-specific DNA-(adenine-N6)-methyltransferase
GK022_01840	524.142	-0.0532598	0.154591	-0.34452	0.730455	0.820743	replication endonuclease
GK022_01845	13.971	-0.690967	0.59504	-1.16121	0.245556	0.383334	hypothetical protein
GK022_01850	18.3187	-1.63225	0.54495	-2.99523	0.0027424	0.0100826	DinI-like family protein
GK022_21480	341.118	1.87939	0.157824	11.9081	1.07399e-32	2.66349e-30	hypoxanthine phosphoribosyltransferase
GK022_20520	5763.36	1.8938	0.118449	15.9883	1.543e-57	1.68372e-54	argininosuccinate lyase
GK022_01865	24.6864	0.709959	0.435601	1.62984	0.103136	0.198978	phage portal protein
GK022_16260	1188.31	1.91036	0.126737	15.0734	2.4229e-51	2.20322e-48	fructokinase
GK022_01875	39.0012	-0.534545	0.362544	-1.47443	0.140366	0.250601	capsid protein
GK022_01880	60.8528	-0.104829	0.30797	-0.340388	0.733565	0.822678	phage major capsid protein, P2 family
GK022_01885	23.3075	0.228837	0.439042	0.52122	0.602214	0.718918	hypothetical protein
GK022_01890	177.734	0.0110083	0.217403	0.0506353	0.959616	0.973534	head completion/stabilization protein
GK022_01895	64.9533	-0.118188	0.292648	-0.403856	0.686319	0.785681	phage tail protein
GK022_01900	34.72	-0.344784	0.381909	-0.90279	0.366638	0.511998	hypothetical protein
GK022_01905	44.6857	1.09235	0.335751	3.25344	0.00114017	0.0046843	glycoside hydrolase family protein
GK022_16910	44.0961	1.94474	0.351923	5.52604	3.27545e-08	4.18521e-07	hypothetical protein
GK022_01915	38.8764	0.821876	0.33772	2.4336	0.0149496	0.0417212	LysB family phage lysis regulatory protein
GK022_01920	4.01286	0.190419	1.02961	0.184942	0.853275	NA	phage tail protein
GK022_01925	6.18769	-0.130471	0.856998	-0.152242	0.878996	0.924886	phage virion morphogenesis protein
GK022_01930	26.3463	-0.41869	0.433369	-0.966127	0.333981	0.479969	hypothetical protein
GK022_01935	27.659	-0.384053	0.422079	-0.909909	0.362871	0.508298	phage baseplate assembly protein V
GK022_01940	11.1443	0.00755934	0.62458	0.0121031	0.990343	0.994353	baseplate assembly protein
GK022_01945	25.7925	1.44811	0.429733	3.36979	0.000752257	0.00330993	baseplate assembly protein
GK022_01950	28.8545	-0.306252	0.423284	-0.723515	0.469363	0.608856	phage tail protein I
GK022_01955	59.7667	-0.210397	0.277825	-0.757302	0.448869	0.590839	hypothetical protein
GK022_01960	17.6642	-0.0736675	0.511116	-0.144131	0.885397	0.928629	hypothetical protein
GK022_01965	1.20693	0.949485	1.94119	0.489126	0.624752	NA	hypothetical protein
GK022_01970	15.2329	0.16614	0.64246	0.2586	0.795944	0.869358	phage tail protein
GK022_01975	71.1535	0.309449	0.265742	1.16448	0.244232	0.381937	phage tail protein
GK022_01980	17.2917	0.619885	0.516585	1.19997	0.230152	0.364964	phage major tail tube protein
GK022_01985	13.8541	0.199895	0.556194	0.359398	0.719297	0.811012	phage tail assembly protein
GK022_01990	7.35046	1.16756	0.771933	1.51251	0.130403	0.236451	GpE family phage tail protein
GK022_01995	211.647	-0.0293224	0.167565	-0.174992	0.861086	0.914558	phage tail tape measure protein
GK022_02000	40.6968	0.969157	0.36401	2.66244	0.0077576	0.0239018	phage tail protein
GK022_02005	70.0075	0.403043	0.282932	1.42452	0.154295	0.269111	phage late control D family protein
GK022_02010	6.46018	-0.775172	0.844378	-0.918039	0.358598	0.504822	transcriptional regulator
GK022_02015	65.2281	0.00168848	0.288208	0.00585855	0.995326	0.997153	transporter
GK022_02020	25.5804	0.371067	0.432646	0.857671	0.391074	0.53503	hypothetical protein
GK022_02025	10.9905	0.114165	0.658383	0.173402	0.862335	0.915172	GrxA family glutaredoxin
GK022_01545	298.097	2.0008	0.176612	11.3288	9.45204e-30	1.66356e-27	PTS glucitol/sorbitol transporter subunit IIB
GK022_15835	66.0775	2.00744	0.336172	5.97145	2.35148e-09	3.81836e-08	hypothetical protein
GK022_02045	8.06778	-2.45222	0.921259	-2.66181	0.00777215	0.023917	YbjN domain-containing protein
GK022_28160	260.878	2.03548	0.191222	10.6446	1.84721e-26	2.79954e-24	fertility inhibition protein FinO
GK022_02055	56.2044	0.397771	0.304103	1.30801	0.190869	0.317398	putrescine ABC transporter ATP-binding subunit PotG
GK022_02060	19.436	0.0778859	0.52572	0.148151	0.882224	0.926369	putrescine ABC transporter permease PotH
GK022_02065	20.2152	-0.768021	0.48139	-1.59542	0.110617	0.209559	putrescine ABC transporter permease PotI
GK022_15930	1474.64	2.05206	0.172224	11.915	9.88237e-33	2.56753e-30	DNA-binding protein HU-beta
GK022_02075	636.858	0.11734	0.131836	0.890041	0.373444	0.517791	23S rRNA (uracil(747)-C(5))-methyltransferase RlmC
GK022_02080	76.2773	-0.19996	0.29006	-0.689373	0.490588	0.628174	response regulator
GK022_02085	120.222	-0.550014	0.224799	-2.44669	0.0144174	0.0404844	two-component sensor histidine kinase
GK022_02090	33.637	0.16124	0.389662	0.413795	0.679025	0.780278	arginine ABC transporter substrate-binding protein
GK022_02095	56.6812	-0.565708	0.301602	-1.87568	0.0606997	0.130198	arginine ABC transporter permease ArtM
GK022_02100	70.6839	-0.557756	0.266054	-2.0964	0.0360463	0.0856572	arginine ABC transporter permease ArtQ
GK022_02105	67.888	-0.829263	0.274566	-3.02027	0.00252553	0.00935458	arginine ABC transporter substrate-binding protein
GK022_02110	52.0501	-0.0804065	0.301046	-0.26709	0.7894	0.864852	arginine ABC transporter ATP-binding protein ArtP
GK022_02115	1856.42	0.34468	0.117869	2.92428	0.0034526	0.0121688	lipoprotein
GK022_27310	24.6027	2.06327	0.466435	4.42349	9.71212e-06	7.14142e-05	hypothetical protein
GK022_02125	1369.51	0.164458	0.106581	1.54304	0.122822	0.226563	N-acetylmuramoyl-L-alanine amidase
GK022_12300	134.735	2.10252	0.217627	9.66112	4.41016e-22	4.81236e-20	SCP2 domain-containing protein
GK022_02135	1845.89	-0.350253	0.11659	-3.00415	0.00266324	0.009818	DUF2867 domain-containing protein
GK022_06190	631.485	2.15467	0.158282	13.6129	3.358e-42	2.29016e-39	5-oxoprolinase subunit PxpB
GK022_02145	2406.86	0.0810806	0.0987008	0.821479	0.411374	0.55446	ubiquinone-dependent pyruvate dehydrogenase
GK022_08690	558.205	2.16644	0.161591	13.4069	5.50606e-41	3.33789e-38	DUF808 family protein
GK022_02155	1660.63	0.357911	0.107904	3.31693	0.000910137	0.00387946	NADH oxidoreductase
GK022_14860	405.927	2.19149	0.177147	12.371	3.75258e-35	1.20436e-32	NADH-quinone oxidoreductase subunit NuoI
GK022_02165	1629.56	-0.125189	0.105049	-1.19172	0.233372	0.368212	DUF340 domain-containing protein
GK022_02170	161.841	0.240953	0.200737	1.20034	0.230007	0.364908	aquaporin Z
GK022_02175	749.036	-0.0992966	0.115604	-0.858934	0.390377	0.534478	DUF2813 domain-containing protein
GK022_02180	929.577	-0.385252	0.126964	-3.03434	0.00241065	0.00895338	macrolide transporter subunit MacA
GK022_02185	1206.49	0.0570569	0.124752	0.457363	0.64741	0.755889	macrolide ABC transporter ATP-binding protein/permease MacB
GK022_02190	122.205	0.00928787	0.212859	0.0436339	0.965196	0.976873	cold shock-like protein CspD
GK022_02195	210.743	0.0548602	0.173176	0.316789	0.751404	0.836665	ATP-dependent Clp protease adapter ClpS
GK022_02200	1708.79	0.174062	0.103418	1.68308	0.0923588	0.182775	ATP-dependent Clp protease ATP-binding subunit ClpA
GK022_02205	175.901	0.656696	0.180183	3.64459	0.000267814	0.00136178	translation initiation factor IF-1
GK022_02210	243.735	0.0982408	0.193862	0.506757	0.612325	0.727385	leucyl/phenylalanyl-tRNA--protein transferase
GK022_01540	193.268	2.19194	0.238488	9.19097	3.89311e-20	3.21831e-18	PTS glucitol/sorbitol transporter subunit IIA
GK022_02220	2150.91	-0.280979	0.0983714	-2.85631	0.00428597	0.0145334	cysteine/glutathione ABC transporter permease/ATP-binding protein CydD
GK022_28485	300.972	2.30844	0.176281	13.0952	3.50559e-39	1.47127e-36	mobilization protein
GK022_02230	204.372	0.394285	0.18103	2.17801	0.0294051	0.0724634	leucine-responsive transcriptional regulator Lrp
GK022_02235	3000.19	-0.312404	0.114107	-2.73782	0.00618484	0.0198031	DNA translocase FtsK
GK022_02240	3879.9	-0.11468	0.149976	-0.764654	0.444478	0.587042	outer membrane lipoprotein chaperone LolA
GK022_02245	1849.49	-0.131788	0.139083	-0.947553	0.343357	0.489638	AAA family ATPase
GK022_02250	7359.43	-0.0843769	0.104832	-0.80488	0.420889	0.562835	serine--tRNA ligase
GK022_02255	9147.43	0.0389449	0.0931004	0.418311	0.67572	0.777298	dimethylsulfoxide reductase subunit A
GK022_02260	3676.73	-0.0743339	0.101817	-0.730077	0.465343	0.606282	dimethylsulfoxide reductase subunit B
GK022_02265	5601.6	-0.0420759	0.11173	-0.376586	0.706481	0.801031	dimethylsulfoxide reductase
GK022_02270	886.616	0.140206	0.127309	1.10131	0.270763	0.411615	dimethyl sulfoxide reductase
GK022_02275	2354.55	-0.0958866	0.105185	-0.911603	0.361978	0.507569	MFS transporter
GK022_02280	446.699	-0.353498	0.163535	-2.16161	0.0306484	0.0749519	pyruvate formate lyase 1-activating protein
GK022_02285	1259.19	-0.0731343	0.108328	-0.675123	0.499598	0.635682	formate C-acetyltransferase
GK022_25725	356.74	2.32332	0.179388	12.9514	2.30845e-38	8.99635e-36	nucleotide exchange factor GrpE
GK022_06510	77.373	2.43659	0.305368	7.9792	1.47283e-15	6.32736e-14	twin-arginine translocase subunit TatE
GK022_02300	2870.54	0.098179	0.107027	0.917331	0.358969	0.505038	DUF421 domain-containing protein
GK022_02305	1945.07	0.0953471	0.101022	0.94382	0.345261	0.491455	3-phosphoserine/phosphohydroxythreonine transaminase
GK022_05570	113.712	2.44832	0.258055	9.48757	2.36475e-21	2.38928e-19	UTRA domain-containing protein
GK022_02315	2649.25	0.25555	0.0982752	2.60035	0.00931288	0.0278516	(d)CMP kinase
GK022_02320	1848.33	0.244349	0.126136	1.93719	0.0527216	0.116457	30S ribosomal protein S1
GK022_02325	655.063	0.397019	0.126901	3.12857	0.00175659	0.00681648	integration host factor subunit beta
GK022_08110	62.1203	2.55887	0.317737	8.0534	8.05252e-16	3.57191e-14	secA regulator SecM
GK022_15840	61.8981	2.69581	0.348742	7.73011	1.07455e-14	4.04326e-13	hypothetical protein
GK022_02340	60.4076	-0.310649	0.339877	-0.914004	0.360715	0.506318	tetraacyldisaccharide 4'-kinase
GK022_02345	186.628	0.174392	0.195742	0.890928	0.372968	0.517394	hypothetical protein
GK022_02350	79.0127	-0.0582841	0.244157	-0.238716	0.811326	0.881265	protein YcaR
GK022_12910	623.702	2.76807	0.185459	14.9255	2.24799e-50	1.75215e-47	DUF1869 domain-containing protein
GK022_01550	180.517	2.81733	0.24257	11.6145	3.47789e-31	7.29823e-29	PTS glucitol/sorbitol transporter subunit IIC
GK022_02700	129.479	1.49506	0.225083	6.64225	3.08933e-11	7.41932e-10	small membrane protein
GK022_02370	103.509	0.163469	0.22761	0.718195	0.472637	0.612229	tRNA uridine 5-oxyacetic acid(34) methyltransferase CmoM
GK022_02375	1190.96	-0.169052	0.111007	-1.5229	0.127784	0.233174	chromosome partition protein MukF
GK022_02380	303.5	0.40809	0.153189	2.66397	0.0077225	0.0238547	chromosome partition protein MukE
GK022_02385	6177.44	0.0578893	0.0892798	0.648403	0.516724	0.650645	chromosome partition protein MukB
GK022_28480	182.706	1.49448	0.187778	7.95877	1.73753e-15	7.30683e-14	MbeD family mobilization/exclusion protein
GK022_02395	1327.25	-0.0856485	0.10849	-0.789459	0.429844	0.572426	DUF882 domain-containing protein
GK022_02400	1322.47	0.234012	0.115217	2.03106	0.0422491	0.0978401	MBL fold metallo-hydrolase
GK022_02405	2842.51	-0.176901	0.112326	-1.57488	0.115284	0.216223	aminotransferase class I/II-fold pyridoxal phosphate-dependent enzyme
GK022_02415	593.849	0.419257	0.129126	3.24688	0.00116678	0.00478643	asparagine--tRNA ligase
GK022_02420	639.878	0.226771	0.12897	1.75833	0.0786911	0.16062	winged helix-turn-helix transcriptional regulator
GK022_02425	937.145	-0.420718	0.113939	-3.6925	0.000222063	0.00115278	diaminopropionate ammonia-lyase
GK022_02430	2609.29	-0.278301	0.106707	-2.60808	0.00910527	0.0274012	septum formation initiator
GK022_02435	504.763	0.428694	0.158841	2.69889	0.00695722	0.0218027	hydantoinase/carbamoylase family amidase
GK022_14855	465.966	1.48901	0.176393	8.44144	3.13451e-17	1.71019e-15	NADH-quinone oxidoreductase subunit J
GK022_28560	80.1103	1.48862	0.24727	6.02024	1.74158e-09	2.92371e-08	EamA family transporter
GK022_02450	27632.1	-0.345579	0.109625	-3.15239	0.00161942	0.00635652	aminopeptidase N
GK022_02455	17.7124	-0.436527	0.520743	-0.838276	0.401876	0.546246	aliphatic sulfonates ABC transporter ATP-binding protein
GK022_02460	22.3585	0.33531	0.470171	0.713166	0.475743	0.614356	aliphatic sulfonate ABC transporter permease SsuC
GK022_02465	31.7457	0.0825126	0.372453	0.221538	0.824673	0.889234	FMNH2-dependent alkanesulfonate monooxygenase
GK022_02470	19.2815	-0.00363424	0.473953	-0.00766794	0.993882	0.996837	aliphatic sulfonate ABC transporter substrate-binding protein
GK022_02475	16.4027	1.29792	0.544209	2.38497	0.0170806	0.0465262	NADPH-dependent FMN reductase
GK022_02480	1792.74	0.0874104	0.109511	0.798189	0.424761	0.567179	quinone-dependent dihydroorotate dehydrogenase
GK022_26995	199.772	1.48573	0.190273	7.80841	5.7914e-15	2.25382e-13	hypothetical protein
GK022_23005	64.3944	1.46731	0.274935	5.33695	9.45226e-08	1.09031e-06	iron ABC transporter ATP-binding protein FetA
GK022_02495	17122	-0.433706	0.11842	-3.66245	0.000249816	0.00128222	bifunctional 23S rRNA (guanine(2069)-N(7))-methyltransferase RlmK/23S rRNA (guanine(2445)-N(2))-methyltransferase RlmL
GK022_00860	278.435	1.45059	0.173962	8.33858	7.51876e-17	3.87003e-15	energy-coupling factor ABC transporter ATP-binding protein
GK022_02505	1698.08	-0.222279	0.104782	-2.12134	0.0338928	0.08157	membrane integrity-associated transporter subunit PqiA
GK022_02510	18.6962	-0.640837	0.533482	-1.20123	0.22966	0.36457	intermembrane transport protein PqiB
GK022_02515	14.7056	-1.15184	0.598579	-1.92429	0.0543179	0.119499	membrane integrity-associated transporter subunit PqiC
GK022_02520	44.1308	-0.915134	0.346605	-2.64028	0.00828373	0.0252633	ribosome modulation factor
GK022_02525	172.593	-0.589688	0.199341	-2.95819	0.00309456	0.0111279	bifunctional 3-hydroxydecanoyl-ACP dehydratase/trans-2-decenoyl-ACP isomerase
GK022_02530	121.096	-0.853718	0.250994	-3.40134	0.000670552	0.00300126	AAA family ATPase
GK022_02535	31.8477	-0.689782	0.460846	-1.49677	0.134452	0.242503	macrodomain Ter protein MatP
GK022_02540	2977.93	0.14378	0.158086	0.909505	0.363084	0.508466	porin OmpA
GK022_02545	35276.1	-0.213352	0.0930346	-2.29325	0.0218334	0.056748	cell division inhibitor SulA
GK022_02550	28265.3	-0.182524	0.0957047	-1.90716	0.0565002	0.122979	competence protein
GK022_02555	7781.84	0.103444	0.112077	0.922977	0.356019	0.502312	TIGR01666 family membrane protein
GK022_02560	149.467	0.427383	0.195851	2.18218	0.0290963	0.0718322	YccF domain-containing protein
GK022_02565	1028.5	-0.495837	0.18327	-2.7055	0.00682012	0.02141	DNA helicase IV
GK022_02570	860.082	-1.12484	0.310116	-3.62717	0.00028655	0.00144094	methylglyoxal synthase
GK022_02575	959.605	-1.28313	0.347795	-3.68932	0.000224854	0.00116506	CoA-binding protein
GK022_02580	712.014	-1.14407	0.334524	-3.41999	0.000626231	0.00282841	heat shock protein HspQ
GK022_02585	742.717	-0.335466	0.369616	-0.907606	0.364086	0.509265	23S rRNA (cytosine(1962)-C(5))-methyltransferase RlmI
GK022_02590	103.663	-0.539054	0.533211	-1.01096	0.312037	0.45704	YbhB/YbcL family Raf kinase inhibitor-like protein
GK022_02595	353.43	-1.13328	0.437691	-2.58923	0.00961903	0.0286158	helix-turn-helix domain-containing protein
GK022_22895	6089.05	1.45016	0.340965	4.2531	2.10836e-05	0.000140626	mechanosensitive channel MscK
GK022_14175	33.8819	1.45012	0.364592	3.97738	6.96791e-05	0.000407034	DUF2065 family protein
GK022_12120	53.5321	1.4456	0.303377	4.76505	1.88811e-06	1.65619e-05	BolA family iron metabolism protein IbaG
GK022_02615	1443.81	-0.254663	0.130804	-1.94691	0.051545	0.11446	oligopeptide ABC transporter substrate-binding protein OppA
GK022_02625	494.405	-0.161163	0.181714	-0.886904	0.375131	0.519734	EAL domain-containing protein
GK022_02630	35.5975	0.409239	0.379089	1.07953	0.28035	0.421956	hypothetical protein
GK022_02635	34.0576	-0.155357	0.370447	-0.419377	0.67494	0.776893	hypothetical protein
GK022_02640	173.228	-0.0723328	0.179493	-0.402984	0.68696	0.785921	2Fe-2S iron-sulfur cluster binding domain-containing protein
GK022_02645	1000.36	-0.126086	0.122052	-1.03305	0.30158	0.445913	succinate-semialdehyde dehydrogenase
GK022_02650	695.214	-0.114177	0.123425	-0.925073	0.354928	0.501681	Rieske 2Fe-2S domain-containing protein
GK022_02655	836.092	-0.142224	0.131208	-1.08396	0.278381	0.419946	BCCT family transporter
GK022_28120	685.129	1.42072	0.123426	11.5107	1.1655e-30	2.27106e-28	hypothetical protein
GK022_02665	3498.62	0.0856358	0.117312	0.729984	0.4654	0.606282	LysR family transcriptional regulator
GK022_02670	4050.88	0.285789	0.113109	2.52668	0.0115146	0.033327	FAD-dependent oxidoreductase
GK022_04750	1293.52	1.41214	0.158581	8.90488	5.34454e-19	3.78699e-17	stationary-phase-induced ribosome-associated protein
GK022_02680	56.4211	0.00845545	0.33256	0.0254253	0.979716	0.986405	HTH-type transcriptional regulator PuuR
GK022_02685	140.882	-0.159317	0.24688	-0.645323	0.518718	0.652403	gamma-glutamyl-gamma-aminobutyrate hydrolase
GK022_09040	179.358	1.41009	0.219086	6.43626	1.22451e-10	2.5795e-09	DUF2511 domain-containing protein
GK022_02695	1799.14	0.0111597	0.104019	0.107286	0.914562	0.947021	amino acid permease
GK022_02690	5126.07	1.40702	0.106108	13.2603	3.93475e-40	1.95164e-37	glutamine synthetase
GK022_02705	68.6856	0.00751226	0.287017	0.0261736	0.979119	0.986168	hypothetical protein
GK022_02710	290.118	0.208136	0.154595	1.34633	0.178195	0.302123	SDR family NAD(P)-dependent oxidoreductase
GK022_02715	161.329	0.220895	0.182543	1.2101	0.226241	0.360295	transcriptional regulator
GK022_02720	288.945	0.204403	0.163544	1.24984	0.211359	0.342655	bifunctional glucose-1-phosphatase/inositol phosphatase
GK022_02725	39.8519	0.496817	0.3839	1.29413	0.19562	0.323229	hypothetical protein
GK022_02730	668.254	-0.400768	0.131276	-3.05285	0.00226676	0.00847666	NAD(P)H:quinone oxidoreductase
GK022_02735	30570.4	-0.0150969	0.0970849	-0.155502	0.876426	0.923837	stress-induced protein
GK022_03705	166.697	1.4027	0.198506	7.06628	1.59139e-12	4.66809e-11	hypothetical protein
GK022_07745	712.544	1.40058	0.149567	9.36428	7.65681e-21	7.08061e-19	GHKL domain-containing protein
GK022_02750	133.741	0.143291	0.197281	0.726331	0.467636	0.607583	pyrimidine utilization flavin reductase protein F
GK022_02755	520.536	0.390824	0.149166	2.62005	0.00879156	0.0266157	malonic semialdehyde reductase
GK022_01535	892.088	1.39891	0.153894	9.09008	9.89672e-20	7.94066e-18	sorbitol-6-phosphate dehydrogenase
GK022_17085	503.704	1.3986	0.14058	9.94877	2.55315e-23	3.02826e-21	citrate lyase subunit beta
GK022_22910	3419.75	1.39164	0.362394	3.84012	0.000122973	0.000680469	primosomal replication protein N''
GK022_16120	422.619	1.38353	0.13503	10.2461	1.23161e-24	1.72299e-22	transcriptional regulator NrdR
GK022_02780	457.077	0.081767	0.142307	0.574581	0.565575	0.689405	HTH-type transcriptional regulator RutR
GK022_02785	494.837	-0.334035	0.132757	-2.51614	0.0118648	0.0341246	DUF1311 domain-containing protein
GK022_02790	3387.5	-0.0868207	0.098289	-0.88332	0.377063	0.521881	trifunctional transcriptional regulator/proline dehydrogenase/L-glutamate gamma-semialdehyde dehydrogenase
GK022_02795	2871.82	0.189943	0.0984851	1.92864	0.0537751	0.118449	sodium/proline symporter PutP
GK022_28100	1106.98	1.38052	0.173166	7.97223	1.55839e-15	6.64263e-14	ribbon-helix-helix protein, CopG family
GK022_02805	143.34	0.490641	0.191569	2.56117	0.0104319	0.0307325	NupC/NupG family nucleoside CNT transporter
GK022_02810	46.2444	-0.436543	0.31996	-1.36437	0.172452	0.294349	FTR1 family protein
GK022_02815	119.416	-0.351972	0.218719	-1.60924	0.107563	0.204982	iron uptake system protein EfeO
GK022_03435	54.173	1.37461	0.314925	4.36488	1.2719e-05	9.04357e-05	phage portal protein
GK022_02825	4141.14	-0.318654	0.102989	-3.09406	0.00197436	0.00752768	phosphate starvation-inducible protein PhoH
GK022_02830	2075.18	-0.0831626	0.122105	-0.681073	0.495825	0.63286	disulfide bond formation protein DsbA
GK022_02840	392.153	-0.189883	0.1399	-1.35727	0.174694	0.297204	isochorismatase family protein
GK022_02845	634.154	0.0508098	0.149945	0.338857	0.734718	0.822956	pirin family protein
GK022_02850	155.19	0.409251	0.198582	2.06087	0.0393153	0.092062	LysR family transcriptional regulator
GK022_02870	55.946	-0.177293	0.317791	-0.557891	0.576919	0.697467	glyoxylate/hydroxypyruvate reductase GhrA
GK022_02875	28.9047	0.0694838	0.457913	0.15174	0.879392	0.92491	PHP domain-containing protein
GK022_02880	21.4671	-0.0166056	0.583585	-0.0284545	0.9773	0.98499	molecular chaperone
GK022_02885	5.99166	0.550106	0.821799	0.669392	0.503246	0.638537	DUF1097 domain-containing protein
GK022_02890	16.6067	1.69147	0.537295	3.14811	0.00164327	0.00643625	O-acetyl-ADP-ribose deacetylase
GK022_02895	433.477	0.474385	0.135881	3.49118	0.000480887	0.00225882	TetR family transcriptional regulator
GK022_02900	4161.45	0.0578055	0.103167	0.560308	0.57527	0.696399	glucans biosynthesis protein MdoC
GK022_02905	1708.11	0.0659814	0.114497	0.576274	0.56443	0.688608	glucans biosynthesis protein MdoG
GK022_02910	14905.4	-0.00492468	0.116832	-0.0421519	0.966378	0.977485	glucans biosynthesis glucosyltransferase MdoH
GK022_02915	345.747	0.159645	0.161398	0.989141	0.322594	0.468229	YceK/YidQ family lipoprotein
GK022_02920	1304.72	-0.13416	0.112096	-1.19683	0.231371	0.366433	secY/secA suppressor protein
GK022_27845	170.347	1.3677	0.194569	7.02938	2.07456e-12	5.95726e-11	galactose/methyl galactoside ABC transporter ATP-binding protein MglA
GK022_02930	1510.04	-0.358076	0.105044	-3.40882	0.000652438	0.00292739	LpxL/LpxP family Kdo(2)-lipid IV(A) lauroyl/palmitoleoyl acyltransferase
GK022_02935	1789.8	-0.395328	0.112399	-3.5172	0.000436131	0.00207457	rhodanese-related sulfurtransferase
GK022_02940	256.603	-0.427213	0.172456	-2.47723	0.0132406	0.0376059	DUF2770 domain-containing protein
GK022_23165	2047.41	1.36599	0.139609	9.78435	1.31443e-22	1.49407e-20	cadaverine/lysine antiporter
GK022_02950	528.984	-0.243957	0.131743	-1.85177	0.0640596	0.135732	biofilm formation regulator BssS
GK022_02955	372.943	-0.0328055	0.139308	-0.235489	0.813829	0.882162	DNA damage-inducible protein I
GK022_11920	580.633	1.36159	0.147098	9.25631	2.1162e-20	1.80406e-18	hypothetical protein
GK022_02965	614.283	0.00223138	0.129266	0.017262	0.986228	0.99168	lipoprotein
GK022_02970	1011.38	0.244652	0.122953	1.9898	0.0466132	0.106144	multidrug efflux MFS transporter MdtH
GK022_02975	326.339	-0.270326	0.185285	-1.45897	0.144572	0.256432	30S ribosomal protein S5 alanine N-acetyltransferase
GK022_10065	126.995	1.36047	0.251251	5.41479	6.13607e-08	7.32569e-07	DeoR/GlpR family transcriptional regulator
GK022_26910	112.737	1.35925	0.218065	6.23325	4.56868e-10	8.59542e-09	M20/M25/M40 family metallo-hydrolase
GK022_02990	931.592	-0.0347581	0.118807	-0.29256	0.769859	0.851135	murein biosynthesis integral membrane protein MurJ
GK022_02995	1075.94	-0.345586	0.115445	-2.9935	0.00275794	0.0101261	MFS transporter
GK022_03000	1121.04	0.129534	0.107954	1.19991	0.230176	0.364964	LysR family transcriptional regulator
GK022_03005	3058.19	0.190863	0.101271	1.88467	0.0594738	0.128054	ribonuclease E
GK022_03010	14049.4	0.221097	0.11258	1.9639	0.0495411	0.111096	23S rRNA pseudouridine(955/2504/2580) synthase RluC
GK022_15925	2618.02	1.35396	0.150716	8.9835	2.62295e-19	1.96039e-17	peptidylprolyl isomerase
GK022_09800	4493.97	1.34642	0.14912	9.02907	1.7313e-19	1.31194e-17	glutathione-regulated potassium-efflux system protein KefB
GK022_03025	128.533	0.479909	0.200987	2.38777	0.016951	0.0463815	50S ribosomal protein L32
GK022_03030	903.716	0.322758	0.113871	2.83442	0.00459091	0.0153763	phosphate acyltransferase PlsX
GK022_28035	183.432	1.34323	0.197654	6.79587	1.0766e-11	2.73207e-10	hypothetical protein
GK022_06080	418.955	1.32524	0.1552	8.53892	1.35488e-17	8.1233e-16	Tol-Pal system protein TolQ
GK022_03045	137.023	0.238145	0.206702	1.15212	0.249272	0.387252	3-oxoacyl-ACP reductase FabG
GK022_03050	64.9161	-0.252908	0.295053	-0.857162	0.391355	0.535146	acyl carrier protein
GK022_03055	866.556	0.337797	0.121839	2.7725	0.00556277	0.0181197	beta-ketoacyl-ACP synthase II
GK022_03060	12487.5	-0.296343	0.0998982	-2.96645	0.00301256	0.0108923	aminodeoxychorismate lyase
GK022_15600	1319.58	1.31953	0.132068	9.99125	1.66469e-23	2.01834e-21	arsenate reductase (glutaredoxin)
GK022_28105	1063.52	1.3165	0.32941	3.99653	6.4279e-05	0.000377916	type II toxin-antitoxin system RelE/ParE family toxin
GK022_03340	169.092	1.30333	0.186465	6.98967	2.75538e-12	7.59261e-11	hypothetical protein
GK022_03080	373.786	0.128285	0.155225	0.826447	0.408551	0.552703	metal-dependent hydrolase
GK022_03085	1290.67	-0.101428	0.134277	-0.755365	0.45003	0.591939	PTS glucose transporter subunit IIBC
GK022_03090	360.443	0.437976	0.163562	2.67773	0.00741226	0.022965	purine nucleoside phosphoramidase
GK022_03095	408.016	0.661123	0.187548	3.52509	0.000423333	0.00201897	DUF1425 domain-containing protein
GK022_03100	875.665	-0.103228	0.140096	-0.736836	0.461222	0.602882	penicillin-binding protein activator LpoB
GK022_03105	1312.27	-0.2885	0.141693	-2.03609	0.0417411	0.0968692	thiamine kinase
GK022_03110	2571.86	0.0862134	0.113561	0.759179	0.447745	0.590072	beta-N-acetylhexosaminidase
GK022_03115	3810.61	0.00835849	0.109438	0.0763768	0.939119	0.962549	hypothetical protein
GK022_03120	2680.91	0.181281	0.0939443	1.92966	0.0536485	0.118265	FAD-dependent oxidoreductase
GK022_03125	2264.08	-0.298506	0.10649	-2.80314	0.00506073	0.0166836	glycine zipper 2TM domain-containing protein
GK022_03130	5429.49	-0.279277	0.0947146	-2.94861	0.00319202	0.0114276	TonB-dependent siderophore receptor
GK022_24820	122.478	1.28699	0.262621	4.90056	9.55625e-07	8.9432e-06	hypothetical protein
GK022_03140	582.355	-0.464397	0.14126	-3.28755	0.00101065	0.00424488	DUF1471 domain-containing protein
GK022_03145	1664.47	0.0243832	0.107018	0.227843	0.819768	0.886483	L,D-transpeptidase family protein
GK022_01640	303.223	1.28103	0.157216	8.14822	3.6933e-16	1.72228e-14	DedA family protein
GK022_03155	709.151	-0.250463	0.128714	-1.94589	0.0516677	0.114593	lipoprotein-releasing ABC transporter permease subunit LolC
GK022_03160	520.391	-0.111104	0.127087	-0.874237	0.381989	0.526537	lipoprotein-releasing ABC transporter ATP-binding protein LolD
GK022_03165	1038.37	0.27004	0.122744	2.20003	0.0278048	0.0693976	lipoprotein-releasing ABC transporter permease subunit LolE
GK022_07975	301.556	1.27805	0.201809	6.33297	2.40489e-10	4.66943e-09	shikimate dehydrogenase
GK022_18840	70.9281	1.27608	0.269632	4.73267	2.21588e-06	1.91295e-05	GNAT family N-acetyltransferase
GK022_11235	2333.95	1.27215	0.120486	10.5585	4.64116e-26	6.84383e-24	two-component system sensor histidine kinase RstB
GK022_03185	8946.29	0.424206	0.139421	3.04264	0.00234516	0.00873987	long-chain-fatty-acid--CoA ligase
GK022_03190	1377.87	-0.0771327	0.124504	-0.619521	0.535573	0.666687	aldehyde dehydrogenase family protein
GK022_03195	812.569	0.113415	0.11189	1.01362	0.310762	0.455907	spermidine/putrescine ABC transporter substrate-binding protein PotD
GK022_18650	72.9558	1.26974	0.261502	4.85559	1.20029e-06	1.09695e-05	ilvB operon leader peptide IvbL
GK022_03205	701.01	0.258826	0.131421	1.96944	0.0489029	0.109891	spermidine/putrescine ABC transporter permease PotB
GK022_03210	1257.12	-0.234131	0.12035	-1.94541	0.0517254	0.114674	spermidine/putrescine ABC transporter ATP-binding protein PotA
GK022_03215	383.051	-0.186168	0.150086	-1.24041	0.214823	0.346973	peptidase T
GK022_17160	3599.14	1.26905	0.115046	11.0308	2.71406e-28	4.48724e-26	alpha/beta fold hydrolase
GK022_25935	63.6025	1.25314	0.282504	4.43581	9.17267e-06	6.80957e-05	single-stranded DNA-binding protein
GK022_06160	268.939	1.2528	0.174826	7.16599	7.72282e-13	2.38055e-11	endonuclease VIII
GK022_15420	654.606	1.24844	0.134228	9.30089	1.39272e-20	1.22559e-18	ethanolamine utilization microcompartment protein EutL
GK022_28545	62.5994	1.24597	0.285417	4.36542	1.26877e-05	9.03706e-05	response regulator
GK022_27700	364.55	1.23987	0.152307	8.14061	3.93284e-16	1.80316e-14	imidazole glycerol phosphate synthase subunit HisF
GK022_03250	630.194	0.0836158	0.127645	0.655064	0.512426	0.646815	high frequency lysogenization protein HflD
GK022_03255	913.99	0.0619836	0.127177	0.487383	0.625987	0.738407	tRNA 2-thiouridine(34) synthase MnmA
GK022_03260	439.882	-0.312862	0.156752	-1.9959	0.0459445	0.104965	NUDIX domain-containing protein
GK022_03265	699.956	-0.145762	0.130263	-1.11898	0.26315	0.403074	23S rRNA pseudouridine(2457) synthase RluE
GK022_04285	187.137	1.23795	0.184807	6.69862	2.104e-11	5.19432e-10	helix-turn-helix domain-containing protein
GK022_03275	10079.6	-0.28945	0.0964882	-2.99985	0.00270111	0.00994415	tyrosine-type recombinase/integrase
GK022_03280	939.864	0.201709	0.123328	1.63554	0.101936	0.19722	excisionase
GK022_20625	146.063	1.23573	0.207279	5.96169	2.49645e-09	4.00607e-08	hypothetical protein
GK022_03295	336.056	-0.0463561	0.160671	-0.288516	0.772952	0.852843	hypothetical protein
GK022_03300	742.43	0.0996356	0.155218	0.641907	0.520934	0.654436	hypothetical protein
GK022_03305	220.275	0.606311	0.163019	3.71927	0.000199801	0.00105529	DUF4752 family protein
GK022_03310	457.074	0.53138	0.149502	3.55434	0.000378928	0.00183283	ead/Ea22-like family protein
GK022_22340	613.271	1.23486	0.132537	9.31706	1.19609e-20	1.06981e-18	3'-5' ssDNA/RNA exonuclease TatD
GK022_03320	62.6243	0.286372	0.286466	0.999674	0.317468	0.462759	hypothetical protein
GK022_03325	320.791	0.402664	0.142929	2.81723	0.00484402	0.016037	recombination-associated protein RdgC
GK022_03330	222.674	0.356017	0.165632	2.14945	0.0315989	0.0769315	helix-turn-helix domain-containing protein
GK022_03335	85.6304	0.261497	0.239928	1.0899	0.275757	0.417114	cell division protein
GK022_05085	52.464	1.21834	0.321703	3.78718	0.000152369	0.000822282	hypothetical protein
GK022_03345	112.558	-0.249459	0.222996	-1.11867	0.263282	0.403162	DUF4222 domain-containing protein
GK022_03350	366.225	-0.263821	0.14085	-1.87306	0.0610606	0.130748	transcriptional regulator
GK022_12145	1229.64	1.21547	0.124509	9.76212	1.63699e-22	1.82273e-20	50S ribosomal protein L27
GK022_03360	220.883	0.348274	0.199742	1.74362	0.0812257	0.164869	RusA family crossover junction endodeoxyribonuclease
GK022_03365	1231.63	-0.300056	0.108962	-2.75378	0.00589119	0.0189966	DUF968 domain-containing protein
GK022_03370	1437.49	-0.432289	0.122971	-3.51536	0.000439152	0.00208712	DUF1133 family protein
GK022_03375	227.209	-0.208345	0.16645	-1.2517	0.210681	0.342004	hypothetical protein
GK022_03380	98.1136	0.221429	0.220906	1.00236	0.316168	0.461233	holin
GK022_03385	102.835	0.279841	0.227103	1.23222	0.217867	0.350401	hypothetical protein
GK022_03390	47.6704	0.257491	0.315817	0.815317	0.414891	0.557656	hypothetical protein
GK022_03395	39.0699	0.272752	0.338439	0.805914	0.420293	0.562176	hypothetical protein
GK022_03400	17.344	0.725133	0.503368	1.44056	0.149708	0.262807	hypothetical protein
GK022_03405	27.5911	-0.266528	0.492725	-0.540927	0.588558	0.706833	DUF2560 family protein
GK022_03410	60.7505	-0.525399	0.281017	-1.86963	0.0615348	0.131275	hypothetical protein
GK022_03415	29.1684	0.228204	0.388962	0.586701	0.557404	0.683108	hypothetical protein
GK022_03420	64.7773	0.0834998	0.289431	0.288496	0.772967	0.852843	DUF1441 family protein
GK022_03425	890.976	-0.0465787	0.129898	-0.358578	0.719911	0.811368	phage terminase large subunit family protein
GK022_03430	21.1562	0.960396	0.465085	2.06499	0.0389238	0.0913019	hypothetical protein
GK022_28950	61.7989	1.21531	0.283674	4.28417	1.83419e-05	0.000125092	DNA-binding protein
GK022_03440	94.4416	-0.237029	0.224848	-1.05418	0.291802	0.434993	Clp protease ClpP
GK022_03445	17.2267	-0.951496	0.533695	-1.78285	0.0746114	0.153731	DUF2190 family protein
GK022_03450	22.9174	-1.331	0.46231	-2.87903	0.00398902	0.0137313	ATP-binding protein
GK022_03455	53.1974	-1.01108	0.317852	-3.18098	0.00146777	0.00582835	phage tail protein
GK022_03460	21.6295	0.405143	0.446923	0.906517	0.364662	0.509892	phage tail protein
GK022_03465	26.6567	-0.517175	0.489109	-1.05738	0.290338	0.433164	phage tail protein
GK022_03470	29.776	-1.1297	0.425761	-2.65336	0.00796941	0.0244413	phage tail protein
GK022_03475	25.106	-0.551373	0.417144	-1.32178	0.186241	0.311697	phage tail assembly protein T
GK022_03480	242.932	0.623265	0.184586	3.37656	0.000733984	0.0032426	phage tail tape measure protein
GK022_03485	20.6015	-0.427699	0.467241	-0.91537	0.359997	0.505911	hypothetical protein
GK022_03490	12.4915	0.9163	0.614406	1.49136	0.135867	0.244409	DUF1833 domain-containing protein
GK022_03495	10.9575	0.780028	0.620128	1.25785	0.208446	0.339726	nitrite transporter
GK022_03500	45.9021	0.243475	0.350956	0.693747	0.487841	0.626273	kinase
GK022_03505	176.829	0.211393	0.208148	1.01559	0.309825	0.454919	hypothetical protein
GK022_03510	20.9673	0.834763	0.456428	1.8289	0.0674141	0.141575	hypothetical protein
GK022_03520	3.61642	-1.29219	1.13187	-1.14164	0.253603	NA	hypothetical protein
GK022_03525	1.87158	-1.16799	1.56016	-0.748632	0.454079	NA	DinI-like family protein
GK022_03530	7.94507	-0.385484	0.760522	-0.506867	0.612248	0.727385	translesion error-prone DNA polymerase V autoproteolytic subunit
GK022_03535	60.7199	-0.932257	0.329558	-2.82881	0.0046722	0.0156102	translesion error-prone DNA polymerase V subunit UmuC
GK022_03540	36.923	-0.47066	0.374137	-1.25799	0.208396	0.339726	hypothetical protein
GK022_03550	12.3474	-0.71241	0.631601	-1.12794	0.259344	0.399036	hypothetical protein
GK022_03555	2.91052	-0.563778	1.25197	-0.450314	0.652484	NA	isocitrate dehydrogenase
GK022_03560	629.602	-0.0102161	0.137423	-0.0743403	0.94074	0.962798	tyrosine-type recombinase/integrase
GK022_03565	339.361	0.065399	0.16167	0.40452	0.68583	0.785669	excisionase
GK022_03570	2775.34	0.266755	0.125936	2.11818	0.0341599	0.082068	exonuclease
GK022_03575	96.1737	-0.0101904	0.26767	-0.0380708	0.969631	0.979505	transcriptional regulator
GK022_03580	8.38732	-0.206324	0.818287	-0.252142	0.800932	0.872779	DUF1482 family protein
GK022_03585	20.8664	0.828423	0.483285	1.71415	0.0865011	0.172876	hypothetical protein
GK022_02030	234.841	1.2143	0.165496	7.33729	2.17969e-13	7.03692e-12	DUF1418 family protein
GK022_03595	24.2246	-1.42754	0.456184	-3.12931	0.00175217	0.00680417	Cro/Cl family transcriptional regulator
GK022_03600	70.2408	-0.687144	0.318982	-2.15418	0.031226	0.0761937	hypothetical protein
GK022_25160	565.515	1.20828	0.136305	8.86452	7.68322e-19	5.23995e-17	D-ribose pyranase
GK022_22055	929.258	1.20532	0.133124	9.0541	1.37705e-19	1.07331e-17	amidohydrolase family protein
GK022_03615	99.7663	-0.289069	0.238735	-1.21084	0.225958	0.3601	hypothetical protein
GK022_03620	600.306	0.406394	0.132991	3.05579	0.00224467	0.0083998	hypothetical protein
GK022_03635	187.068	0.648211	0.200415	3.23434	0.00121924	0.00495691	multidrug efflux RND transporter permease subunit KexD
GK022_03640	36.8618	0.552348	0.350076	1.5778	0.114613	0.215481	GNAT family N-acetyltransferase
GK022_03645	145.65	0.159482	0.192082	0.830284	0.406379	0.551064	hypothetical protein
GK022_03650	146.476	0.0485615	0.203696	0.238401	0.81157	0.881354	(S)-acetoin forming diacetyl reductase
GK022_02490	3041.09	1.2045	0.145493	8.27873	1.24492e-16	6.1748e-15	MOSC domain-containing protein
GK022_03660	53.4228	-0.564138	0.325165	-1.73493	0.0827533	0.167161	acetolactate decarboxylase
GK022_03665	79.9963	-0.566462	0.243805	-2.32343	0.0201563	0.0531603	LysR family transcriptional regulator
GK022_03670	92.6277	-0.734814	0.251796	-2.91829	0.00351956	0.012357	3-hydroxybutyrate dehydrogenase
GK022_03675	88.7325	-0.192661	0.246258	-0.782357	0.434005	0.576419	GntP family permease
GK022_03680	163.769	-0.406366	0.194196	-2.09256	0.0363887	0.0863204	3-hydroxyacyl-CoA dehydrogenase family protein
GK022_03690	42.9709	-0.432259	0.378716	-1.14138	0.253712	0.392584	3-oxoacid CoA-transferase subunit B
GK022_03695	35.0148	0.346249	0.372094	0.930542	0.352091	0.498574	3-oxoacid CoA-transferase subunit A
GK022_03700	118.318	0.230233	0.209517	1.09887	0.271824	0.412652	LysR family transcriptional regulator
GK022_21195	869.03	1.204	0.130871	9.19987	3.58367e-20	3.00808e-18	phosphatidate cytidylyltransferase
GK022_03710	2974.52	0.0609084	0.11004	0.553511	0.579913	0.699537	DUF535 domain-containing protein
GK022_03715	6.2374	-1.8063	0.91728	-1.96919	0.0489316	0.10991	transcriptional regulator
GK022_03725	99.75	-0.498664	0.248845	-2.00391	0.0450798	0.103479	FAD-binding protein
GK022_03730	15.6445	-0.421543	0.556376	-0.757657	0.448656	0.590839	ABC transporter permease subunit
GK022_03735	35.5152	-0.539963	0.401658	-1.34434	0.17884	0.30284	ATP-binding cassette domain-containing protein
GK022_03740	40.0229	-0.675787	0.347272	-1.94599	0.0516565	0.114593	ABC transporter substrate-binding protein
GK022_03745	35.4995	-0.855538	0.410355	-2.08487	0.0370807	0.0876569	creatininase family protein
GK022_03750	12.0784	-1.06672	0.617052	-1.72874	0.083856	0.168764	RidA family protein
GK022_03755	37.7306	-0.888021	0.406382	-2.18518	0.0288753	0.0714278	cytosine deaminase
GK022_03760	61.9745	-0.282761	0.313038	-0.90328	0.366377	0.511896	2Fe-2S iron-sulfur cluster binding domain-containing protein
GK022_03765	128.036	-0.0554312	0.199811	-0.277419	0.781459	0.858714	LysR family transcriptional regulator
GK022_03770	8.06787	0.547489	0.732733	0.747188	0.45495	0.596112	ABC transporter substrate-binding protein
GK022_03780	7.97958	-0.213672	0.805817	-0.265162	0.790884	0.866131	isopenicillin N synthase family oxygenase
GK022_03785	197.003	-0.0369074	0.169726	-0.217452	0.827856	0.891236	IS1182-like element ISCfr1 family transposase
GK022_03790	409.408	0.0483401	0.15466	0.312557	0.754617	0.839044	S-(hydroxymethyl)glutathione synthase
GK022_17075	94.6374	1.20389	0.244382	4.92625	8.38215e-07	7.93976e-06	tellurium resistance protein TerW
GK022_03800	168.66	0.105429	0.187083	0.563543	0.573065	0.694964	zinc-binding dehydrogenase
GK022_03805	186.713	-0.0816015	0.195845	-0.416663	0.676925	0.778357	LysR family transcriptional regulator
GK022_03810	20.732	-1.43057	0.488495	-2.92853	0.00340572	0.0120347	MFS transporter
GK022_03815	115.056	-0.546886	0.239916	-2.27949	0.0226382	0.0586764	transcriptional regulator
GK022_03820	341.14	-0.33735	0.151023	-2.23376	0.025499	0.0646181	diguanylate cyclase
GK022_01790	5409.34	1.20357	0.292652	4.11264	3.91167e-05	0.000242524	aldehyde dehydrogenase family protein
GK022_03830	44.8092	-0.0650931	0.315914	-0.206047	0.836755	0.897653	ATP-binding cassette domain-containing protein
GK022_03835	21.9878	-1.99356	0.576028	-3.46087	0.000538439	0.00248538	ATP-binding cassette domain-containing protein
GK022_03840	9.98046	-1.31574	0.84585	-1.55552	0.119822	0.222515	ABC transporter permease subunit
GK022_03845	9.24377	1.4884	0.767924	1.93821	0.0525972	0.116229	ABC transporter permease subunit
GK022_03850	86.8	0.396772	0.249622	1.58949	0.11195	0.211658	ABC transporter substrate-binding protein
GK022_03855	298.709	-0.236642	0.152406	-1.5527	0.120494	0.22361	CatA-like O-acetyltransferase
GK022_03860	78.6801	-0.515182	0.254779	-2.02207	0.0431687	0.0997156	glyoxalase/bleomycin resistance/extradiol dioxygenase family protein
GK022_03865	143.016	0.264356	0.207104	1.27644	0.201799	0.331404	DeoR family transcriptional regulator
GK022_03870	152.426	0.509414	0.197722	2.57642	0.00998302	0.0295697	amino acid exporter
GK022_03875	1582.05	0.0441145	0.125086	0.352672	0.724334	0.815175	carbonic anhydrase
GK022_03880	3.17398	0.446505	1.13923	0.391934	0.695107	NA	DUF1471 domain-containing protein
GK022_03885	33.2901	0.111732	0.386437	0.289133	0.772479	0.852843	hypothetical protein
GK022_25425	605.977	1.20194	0.152814	7.86535	3.68062e-15	1.47658e-13	SDR family oxidoreductase
GK022_03895	322.788	-0.370322	0.152047	-2.43557	0.0148682	0.0415367	MBL fold metallo-hydrolase
GK022_03900	30.8979	-0.303382	0.394295	-0.76943	0.441638	0.584707	hypothetical protein
GK022_03905	224.684	-0.183592	0.17563	-1.04533	0.29587	0.439491	LysR family transcriptional regulator
GK022_03910	11.0431	0.916296	0.64687	1.41651	0.156627	0.271979	hypothetical protein
GK022_03915	7.84169	1.70369	0.770965	2.20982	0.0271176	0.067931	hypothetical protein
GK022_09770	167.574	1.19525	0.186688	6.4024	1.5295e-10	3.14911e-09	sulfurtransferase complex subunit TusD
GK022_03940	34.0283	0.222189	0.363088	0.611941	0.540576	0.669996	acid resistance repetitive basic protein Asr
GK022_03945	671.291	0.0506691	0.126547	0.400397	0.688864	0.787274	MdtK family multidrug efflux MATE transporter
GK022_03950	796.029	0.423593	0.125148	3.38474	0.000712464	0.00317842	riboflavin synthase
GK022_03955	16114	0.377725	0.107714	3.50674	0.000453631	0.00214215	cyclopropane fatty acyl phospholipid synthase
GK022_10470	1133.54	1.19179	0.140348	8.49163	2.03758e-17	1.15803e-15	iron-containing alcohol dehydrogenase
GK022_03965	359.478	0.0104482	0.151929	0.0687707	0.945172	0.964801	LysR family transcriptional regulator
GK022_03970	648.715	0.245928	0.117849	2.08681	0.0369055	0.0873564	HTH-type transcriptional repressor PurR
GK022_03975	14.2199	-0.532888	0.568068	-0.938071	0.348208	0.494617	YnhF family membrane protein
GK022_03980	342.483	-0.447593	0.153608	-2.91387	0.00356978	0.0125011	MFS transporter
GK022_03985	35720.7	-0.182749	0.100762	-1.81367	0.069729	0.145651	superoxide dismutase [Fe]
GK022_03990	62.6696	0.421775	0.272495	1.54782	0.121664	0.225323	helix-turn-helix domain-containing protein
GK022_03995	949.876	0.395593	0.136379	2.90069	0.00372344	0.0129643	endopeptidase
GK022_04000	2368.8	0.197233	0.105365	1.8719	0.061221	0.130991	Grx4 family monothiol glutaredoxin
GK022_04005	160.955	0.143379	0.212205	0.675665	0.499253	0.63548	ribonuclease T
GK022_04010	1878.13	0.215764	0.144369	1.49454	0.135036	0.243314	lactoylglutathione lyase
GK022_04015	669.602	0.00969437	0.133393	0.0726754	0.942064	0.963431	N-ethylmaleimide reductase
GK022_04020	347.376	-0.312935	0.156217	-2.00321	0.0451547	0.103514	TetR family transcriptional regulator
GK022_04025	178.51	0.210441	0.180547	1.16558	0.243786	0.381569	DUF1289 domain-containing protein
GK022_04030	2197.31	-0.176632	0.101866	-1.73397	0.0829242	0.167272	oxidoreductase
GK022_07960	399.541	1.18915	0.193099	6.15822	7.35672e-10	1.32908e-08	LysR family transcriptional regulator
GK022_04040	1657.79	0.041238	0.109171	0.377738	0.705625	0.800726	FUSC family protein
GK022_04045	645.857	0.014053	0.119059	0.118034	0.906041	0.943749	efflux RND transporter periplasmic adaptor subunit
GK022_04050	99.4097	0.436258	0.221127	1.97288	0.0485093	0.109321	DUF1656 domain-containing protein
GK022_04055	2567.76	-0.106033	0.123999	-0.85511	0.39249	0.536027	transcriptional regulator SlyA
GK022_04060	105.107	-0.528147	0.237054	-2.22796	0.0258829	0.0654086	diguanylate cyclase
GK022_04065	7340.67	-0.207299	0.0896671	-2.31187	0.0207847	0.0545199	outer membrane lipoprotein SlyB
GK022_04070	895.936	0.080738	0.119291	0.676816	0.498523	0.635055	anhydro-N-acetylmuramic acid kinase
GK022_04075	215.899	0.559806	0.181309	3.08759	0.00201789	0.00767221	C-type lysozyme inhibitor
GK022_04080	528.794	0.520091	0.145663	3.57052	0.000356279	0.00173714	pyridoxamine 5'-phosphate oxidase
GK022_04085	3283.63	0.282315	0.111308	2.53634	0.0112017	0.0325606	tyrosine--tRNA ligase
GK022_04090	553.802	-0.0590217	0.122984	-0.479914	0.631288	0.74343	pyridoxal kinase PdxY
GK022_04095	2244.26	-0.192098	0.102546	-1.87329	0.0610282	0.13073	glutathione transferase GstA
GK022_04100	3077.74	0.181386	0.111124	1.63229	0.102619	0.19832	dipeptide/tripeptide permease DtpA
GK022_04105	440.775	-0.0520051	0.139522	-0.372738	0.709343	0.802454	endonuclease III
GK022_04110	256.867	-0.0968747	0.174073	-0.556516	0.577858	0.697738	RnfABCDGE type electron transport complex subunit E
GK022_04115	163.461	-0.431786	0.238348	-1.81158	0.0700518	0.146214	electron transport complex subunit RsxG
GK022_04120	137.571	-0.0485613	0.199629	-0.243258	0.807805	0.878841	electron transport complex subunit RsxD
GK022_04125	260.457	-0.0910328	0.160141	-0.568456	0.569726	0.692145	electron transport complex subunit RsxC
GK022_04130	108.993	0.0236634	0.262118	0.0902775	0.928067	0.956105	electron transport complex subunit RsxB
GK022_04135	78.5898	-0.00381134	0.269739	-0.0141297	0.988726	0.993165	electron transport complex subunit RsxA
GK022_04140	133.903	-0.0772179	0.204885	-0.376883	0.70626	0.800947	DUF2569 family protein
GK022_04145	110.155	0.0796885	0.211953	0.375974	0.706937	0.801214	transcription modulator YdgT
GK022_04150	346.213	0.150914	0.160108	0.942575	0.345898	0.492105	beta-glucosidase
GK022_04155	24.8521	0.542466	0.441199	1.22953	0.218874	0.351539	division septum protein Blr
GK022_21760	353.464	1.18851	0.171394	6.93438	4.08008e-12	1.10751e-10	transcriptional regulator LldR
GK022_04165	2098.55	-0.275099	0.122344	-2.24857	0.0245398	0.0625632	adenosine deaminase
GK022_04170	53.2979	-0.250059	0.296837	-0.84241	0.399558	0.543774	MFS transporter
GK022_04175	319.581	0.260687	0.14971	1.74128	0.0816351	0.165515	transcriptional regulator
GK022_04180	180.231	-0.257701	0.183108	-1.40737	0.159318	0.275685	hypothetical protein
GK022_04185	401.294	-0.020412	0.146963	-0.138892	0.889535	0.932252	RND transporter
GK022_04190	171.918	0.0369681	0.196134	0.188483	0.850498	0.906666	cytochrome b561
GK022_04195	94.8405	-0.0365957	0.227374	-0.160949	0.872133	0.92127	metal-sensing transcriptional repressor
GK022_04200	1687.98	0.183929	0.11774	1.56216	0.11825	0.22026	S-(hydroxymethyl)glutathione dehydrogenase/class III alcohol dehydrogenase
GK022_01580	252.769	1.18807	0.17321	6.85912	6.92881e-12	1.82626e-10	nicotinamide-nucleotide amidase
GK022_04210	322.006	0.0602238	0.158023	0.381107	0.703124	0.798718	LysR family transcriptional regulator
GK022_04215	36.5549	0.326272	0.353424	0.923174	0.355916	0.502297	protocatechuate 3,4-dioxygenase subunit alpha
GK022_04220	45.252	0.164134	0.320761	0.511703	0.608859	0.724206	protocatechuate 3,4-dioxygenase subunit beta
GK022_04225	7140.73	-0.0495662	0.111434	-0.444805	0.656461	0.762352	DUF1338 family protein
GK022_04230	2469.18	-0.314192	0.101783	-3.08687	0.00202273	0.00767991	carboxylesterase family protein
GK022_04235	576.91	-0.225304	0.143654	-1.56838	0.116792	0.218374	zinc-binding dehydrogenase
GK022_04240	1701.82	0.326962	0.101917	3.2081	0.00133614	0.00538312	glucan biosynthesis protein D
GK022_04245	389.576	-0.0205102	0.151685	-0.135216	0.892441	0.933683	50S ribosomal protein L7/L12-serine acetyltransferase
GK022_26990	227.791	1.18521	0.185551	6.3875	1.68622e-10	3.43283e-09	TGS domain-containing protein
GK022_04255	251.431	-0.221621	0.161399	-1.37312	0.169715	0.290852	dicarboxylate transporter/tellurite-resistance protein TehA
GK022_04260	166.547	0.225207	0.183261	1.22889	0.219114	0.351717	tellurite resistance methyltransferase TehB
GK022_02365	606.545	1.18506	0.140287	8.44744	2.97758e-17	1.64098e-15	envelope biogenesis factor ElyC
GK022_04270	51.4302	0.322403	0.309218	1.04264	0.297115	0.440865	EamA family transporter
GK022_04275	313.558	0.545888	0.161485	3.38042	0.000723746	0.00321822	AraC family transcriptional regulator
GK022_04280	104.616	-0.0165571	0.242952	-0.0681496	0.945667	0.964944	benzoate/H(+) symporter BenE family transporter
GK022_00305	721.008	1.17927	0.162909	7.23886	4.52465e-13	1.42697e-11	hypothetical protein
GK022_04290	77.6614	0.345639	0.254417	1.35855	0.174289	0.296741	hypothetical protein
GK022_04295	805.213	-0.0286816	0.133132	-0.215437	0.829427	0.892047	collagenase-like protease
GK022_04300	30.9569	-1.0371	0.393888	-2.63298	0.00846401	0.0257125	DUF2554 family protein
GK022_04305	182.905	0.31055	0.189678	1.63725	0.101579	0.1966	hypothetical protein
GK022_04310	12.5167	-0.0395347	0.57326	-0.0689646	0.945018	0.964801	DUF2474 family protein
GK022_04315	117.377	-0.235279	0.21928	-1.07296	0.283287	0.425438	cytochrome d ubiquinol oxidase subunit II
GK022_04320	240.209	-0.252687	0.174222	-1.45037	0.146955	0.259454	cytochrome ubiquinol oxidase subunit I
GK022_04325	662.703	-0.165839	0.128117	-1.29444	0.195513	0.323151	aminotransferase class I/II-fold pyridoxal phosphate-dependent enzyme
GK022_04330	3924.06	-0.0729019	0.110215	-0.661449	0.508324	0.643335	extracellular solute-binding protein
GK022_04335	2828.85	0.0484736	0.104057	0.465837	0.641332	0.750592	ATP-binding cassette domain-containing protein
GK022_04340	793.838	0.368816	0.117416	3.1411	0.00168317	0.00656426	ABC transporter permease subunit
GK022_04345	703.921	0.376422	0.136484	2.758	0.00581557	0.0188195	ABC transporter permease subunit
GK022_27505	106.041	1.17039	0.234023	5.00117	5.69832e-07	5.5817e-06	hypothetical protein
GK022_04355	4.0065	-1.95886	1.14102	-1.71676	0.0860235	NA	small membrane protein
GK022_04360	2.05904	-1.00207	1.55136	-0.645931	0.518324	NA	hypothetical protein
GK022_04365	17.897	0.369186	0.519377	0.710824	0.477194	0.615646	hypothetical protein
GK022_04370	9.36178	0.167941	0.666685	0.251905	0.801114	0.872779	stress response membrane protein YncL
GK022_04375	27.8536	-0.164528	0.400039	-0.411279	0.680868	0.781422	GhoT/OrtT family toxin
GK022_04380	384.689	-0.504639	0.153206	-3.29385	0.000988237	0.00417323	alpha/beta fold hydrolase
GK022_04385	854.789	-0.415847	0.123216	-3.37494	0.000738331	0.00325917	aldehyde dehydrogenase family protein
GK022_12450	772.538	1.16534	0.149644	7.78739	6.84066e-15	2.62835e-13	glycerate 2-kinase
GK022_04395	534.56	0.378626	0.135656	2.79108	0.0052533	0.0172248	DUF2526 family protein
GK022_04400	204.4	0.0197313	0.175017	0.112739	0.910237	0.945599	EamA-like transporter family protein
GK022_04405	176.885	0.1472	0.180048	0.817562	0.413608	0.556509	GNAT family N-acetyltransferase
GK022_04410	409.564	-0.0583135	0.132147	-0.441276	0.659013	0.764366	helix-turn-helix domain-containing protein
GK022_04415	2684.39	-0.370965	0.104202	-3.56005	0.000370787	0.0017984	zinc-binding dehydrogenase
GK022_25755	3533.89	1.16428	0.137076	8.49369	2.00185e-17	1.15803e-15	tRNA (guanosine(37)-N1)-methyltransferase TrmD
GK022_03890	61.1892	1.15677	0.289288	3.99867	6.36995e-05	0.000375318	CadC family transcriptional regulator
GK022_04430	174.913	-0.388537	0.196701	-1.97527	0.0482374	0.108933	amidohydrolase family protein
GK022_04435	1617.48	-0.157655	0.132504	-1.18981	0.234121	0.36918	TonB-dependent receptor
GK022_04440	118.716	0.176029	0.300446	0.585892	0.557948	0.683433	YncE family protein
GK022_15195	496.247	1.15464	0.14357	8.04236	8.81276e-16	3.87761e-14	glucokinase
GK022_04450	608.152	0.393932	0.142195	2.77036	0.00559943	0.0182133	L-asparagine permease
GK022_04460	39.0251	0.273951	0.388798	0.704609	0.481054	0.61975	adenylate kinase
GK022_04465	24.3381	-1.25853	0.484044	-2.60003	0.00932155	0.0278523	MsnO8 family LLM class oxidoreductase
GK022_04470	20.9962	-0.866465	0.512377	-1.69107	0.0908236	0.180259	amidohydrolase
GK022_04475	42.4186	-0.218717	0.332256	-0.658277	0.51036	0.645462	NtaA/DmoA family FMN-dependent monooxygenase
GK022_04480	34.5519	-0.162367	0.390087	-0.416233	0.677239	0.778554	transporter substrate-binding domain-containing protein
GK022_04485	15.0716	-1.02363	0.576109	-1.77681	0.0756001	0.155475	GNAT family N-acetyltransferase
GK022_04490	77.6104	-0.384915	0.249991	-1.53971	0.12363	0.227726	ABC transporter permease subunit
GK022_04495	85.8779	-0.7632	0.238953	-3.19393	0.0014035	0.005614	ATP-binding cassette domain-containing protein
GK022_04500	48.344	-0.54503	0.323159	-1.68657	0.0916864	0.181708	transporter substrate-binding domain-containing protein
GK022_04505	539.484	0.15065	0.158736	0.949065	0.342587	0.488924	glutathione S-transferase
GK022_04510	155.979	0.291476	0.184832	1.57698	0.114801	0.215481	tautomerase PptA
GK022_04515	25.4497	-0.74774	0.47622	-1.57016	0.116379	0.217826	helix-turn-helix domain-containing protein
GK022_04520	13.523	-0.96959	0.585944	-1.65475	0.0979755	0.191049	porin
GK022_04525	28.0939	-0.428001	0.433882	-0.986444	0.323915	0.469772	MFS transporter
GK022_04530	59.3335	-0.304438	0.315122	-0.966098	0.333995	0.479969	Bacterial alpha-L-rhamnosidase
GK022_04535	309.244	0.298103	0.174504	1.70828	0.0875839	0.174656	helix-turn-helix domain-containing protein
GK022_04540	367.395	0.216743	0.158975	1.36337	0.172764	0.294656	hypothetical protein
GK022_04545	9.98196	-1.0143	0.769485	-1.31816	0.187452	0.313146	ATP-binding cassette domain-containing protein
GK022_04550	21.0068	-1.01703	0.465112	-2.18663	0.0287694	0.0712833	extracellular solute-binding protein
GK022_04555	20.2541	-0.830534	0.532814	-1.55877	0.119051	0.221309	ABC transporter permease subunit
GK022_04560	518.475	0.509347	0.147786	3.44652	0.000567858	0.00260356	N-hydroxyarylamine O-acetyltransferase
GK022_00220	168.875	1.15093	0.197542	5.82625	5.6685e-09	8.47324e-08	LysR family transcriptional regulator
GK022_28450	96.2189	1.14799	0.246286	4.66122	3.14338e-06	2.61836e-05	Hg(II)-responsive transcriptional regulator
GK022_25010	4771.51	1.14532	0.133793	8.56037	1.12507e-17	6.97546e-16	hypothetical protein
GK022_01910	59.8415	1.14494	0.281785	4.06316	4.84128e-05	0.000294143	hypothetical protein
GK022_04585	1642.98	-0.157788	0.103584	-1.52328	0.127689	0.233157	NarK family nitrate/nitrite MFS transporter
GK022_04590	281.772	-0.369681	0.162918	-2.26913	0.0232606	0.0599197	TetR family transcriptional regulator
GK022_04595	294.879	-0.349744	0.160362	-2.18096	0.0291862	0.0720216	efflux MFS transporter KmrA
GK022_04600	393.503	-0.19978	0.147861	-1.35113	0.176653	0.299975	helix-turn-helix domain-containing protein
GK022_04605	127.855	-0.271548	0.199815	-1.359	0.174147	0.296643	muconate cycloisomerase
GK022_04610	25.4591	-0.135465	0.433226	-0.312689	0.754517	0.839044	muconolactone Delta-isomerase
GK022_04615	90.9863	-0.22528	0.249839	-0.9017	0.367216	0.512543	catechol 1,2-dioxygenase
GK022_04620	8.30392	0.644992	0.851584	0.757402	0.448809	0.590839	Rieske 2Fe-2S domain-containing protein
GK022_04625	7.38307	0.212484	0.77857	0.272916	0.784918	0.861152	benzoate 1,2-dioxygenase small subunit
GK022_04630	17.7609	-1.36341	0.593739	-2.29631	0.0216579	0.0563596	2Fe-2S iron-sulfur cluster binding domain-containing protein
GK022_04635	22.3183	-1.25839	0.538951	-2.33489	0.0195489	0.0519274	1,6-dihydroxycyclohexa-2,4-diene-1-carboxylate dehydrogenase
GK022_04640	49.0884	0.362533	0.378243	0.958466	0.337828	0.484237	aromatic amino acid DMT transporter YddG
GK022_04645	122.122	0.0863939	0.218839	0.394783	0.693003	0.791175	formate dehydrogenase-N subunit alpha
GK022_04650	36.6599	-0.076828	0.375822	-0.204427	0.83802	0.898455	formate dehydrogenase subunit beta
GK022_04655	27.4429	-0.332274	0.455908	-0.728819	0.466112	0.606658	formate dehydrogenase-N subunit gamma
GK022_04660	61.729	0.383052	0.287836	1.3308	0.183254	0.308379	plasmid maintenance protein CcdB
GK022_04665	37.1855	0.486499	0.34988	1.39048	0.164385	0.282661	hypothetical protein
GK022_24275	199.654	1.14408	0.188352	6.07414	1.24651e-09	2.1522e-08	helix-turn-helix domain-containing protein
GK022_04675	7.43232	-0.600398	0.838323	-0.716189	0.473875	0.612813	VOC family protein
GK022_04680	109.477	0.108421	0.222929	0.486345	0.626723	0.738851	MFS transporter AraJ
GK022_04685	51.5768	-0.876738	0.386618	-2.26771	0.0233468	0.0600849	alkylhydroperoxidase domain protein
GK022_04690	35.5435	-0.536562	0.406669	-1.31941	0.187033	0.312543	putative FMN-dependent luciferase-like monooxygenase
GK022_04695	32.4136	-0.67418	0.397066	-1.6979	0.089526	0.177814	dipeptide ABC transporter ATP-binding protein
GK022_04700	15.4465	-1.03672	0.572698	-1.81024	0.070259	0.14659	ABC transporter permease subunit
GK022_04705	26.882	-1.35695	0.487986	-2.78072	0.00542391	0.0177415	ABC transporter permease subunit
GK022_04710	37.5271	0.030331	0.344419	0.0880643	0.929826	0.956927	TIGR04028 family ABC transporter substrate-binding protein
GK022_26205	1077.98	1.14363	0.149688	7.64007	2.17099e-14	7.92254e-13	tRNA/rRNA methyltransferase
GK022_04720	37.4011	0.229492	0.367475	0.62451	0.532293	0.663966	inorganic diphosphatase
GK022_04725	80.5752	0.514932	0.250089	2.05899	0.0394952	0.0923642	GNAT family N-acetyltransferase
GK022_04730	221.41	-0.506899	0.162668	-3.11616	0.00183225	0.00706483	ATP-binding cassette domain-containing protein
GK022_04735	31.4911	0.753336	0.408255	1.84526	0.0649997	0.13735	hypothetical protein
GK022_04740	55.2109	0.747303	0.353052	2.11669	0.0342859	0.082262	glycosyl transferase
GK022_04745	2806.66	-0.0904639	0.110552	-0.818294	0.41319	0.556083	oxaloacetate-decarboxylating malate dehydrogenase
GK022_27000	311.395	1.14283	0.151534	7.54171	4.63854e-14	1.65411e-12	dihydroorotase
GK022_04755	15.3006	0.121022	0.600911	0.201398	0.840387	0.900594	MBL fold metallo-hydrolase
GK022_04760	114.596	-0.472918	0.238709	-1.98115	0.0475748	0.107884	LysR family transcriptional regulator
GK022_26325	336.921	1.1413	0.155226	7.35247	1.94572e-13	6.35681e-12	HAMP domain-containing protein
GK022_17040	119.275	1.13466	0.222584	5.09766	3.43876e-07	3.55339e-06	hypothetical protein
GK022_04775	153.793	0.805654	0.230968	3.48816	0.000486356	0.00228165	stress-induced acidophilic repeat motif-containing protein
GK022_04780	19.5834	-0.370861	0.471341	-0.786821	0.431386	0.57392	hypothetical protein
GK022_04785	263.88	-0.356204	0.160809	-2.21507	0.026755	0.0672864	DUF892 family protein
GK022_04790	244.433	-0.253918	0.165969	-1.52991	0.126039	0.230998	hypothetical protein
GK022_25750	3513.72	1.13008	0.121897	9.27078	1.84794e-20	1.60038e-18	ribosome maturation factor RimM
GK022_12175	1076.25	1.12755	0.134495	8.38361	5.13299e-17	2.74565e-15	23S rRNA (uridine(2552)-2'-O)-methyltransferase RlmE
GK022_04805	1104.71	0.436424	0.136929	3.18722	0.00143647	0.00571654	DUF421 domain-containing protein
GK022_04810	259.251	-0.216592	0.162585	-1.33218	0.182803	0.308021	hypothetical protein
GK022_04815	8600.98	-0.32117	0.103912	-3.0908	0.00199618	0.00759495	YdeI family stress tolerance OB fold protein
GK022_04820	18327.2	-0.0177289	0.110624	-0.160263	0.872674	0.921663	OsmC family peroxiredoxin
GK022_04825	609.751	-0.379083	0.129964	-2.91682	0.00353615	0.0124072	DUF2236 domain-containing protein
GK022_02485	2189.66	1.12604	0.140794	7.9978	1.26657e-15	5.48446e-14	cell division protein ZapC
GK022_04835	69.541	0.686575	0.274109	2.50475	0.0122539	0.0350956	cation diffusion facilitator family transporter
GK022_04840	276.008	0.2823	0.155994	1.80969	0.0703443	0.146712	ibestrophin
GK022_21715	110.505	1.12434	0.234193	4.80092	1.57938e-06	1.41264e-05	glutathione S-transferase
GK022_04850	270.685	0.0888938	0.156043	0.569677	0.568897	0.691292	LysR family transcriptional regulator
GK022_04855	8.87056	0.547109	0.743543	0.735813	0.461844	0.60355	PTS sugar transporter subunit IIC
GK022_04860	25.1325	0.703516	0.455942	1.54299	0.122832	0.226563	Bacterial alpha-L-rhamnosidase
GK022_04865	8.01736	1.02031	0.784956	1.29983	0.193658	0.320814	helix-turn-helix domain-containing protein
GK022_04875	12.4661	0.202726	0.657447	0.308354	0.757813	0.841398	alpha/beta hydrolase fold domain-containing protein
GK022_04880	13.0381	1.3959	0.599596	2.32807	0.0199083	0.0527023	PTS sugar transporter subunit IIB
GK022_04885	15.173	1.1092	0.585837	1.89336	0.0583094	0.126101	PTS N,N'-diacetylchitobiose transporter subunit IIA
GK022_04890	54.5246	0.378341	0.297925	1.26992	0.204112	0.334511	MFS transporter
GK022_04895	23.2647	0.931881	0.440978	2.11322	0.0345823	0.0827821	MgtC family protein
GK022_04900	320.614	-0.418182	0.15397	-2.71599	0.00660781	0.020885	cell division protein ZapE
GK022_25535	3330.31	1.12339	0.134426	8.35688	6.43981e-17	3.41122e-15	hypothetical protein
GK022_04910	150.561	0.0945291	0.190135	0.497167	0.619071	0.732362	LysR family transcriptional regulator
GK022_04915	4.21388	0.855368	1.06461	0.803453	0.421713	NA	EamA-like transporter family protein
GK022_04920	29.5253	-0.038481	0.387649	-0.0992675	0.920926	0.950723	EamA-like transporter family protein
GK022_04925	63.1168	-0.318131	0.286208	-1.11154	0.266336	0.406391	penicillin-binding protein 2
GK022_04930	125.356	-0.224156	0.204031	-1.09863	0.271927	0.412694	glutamine amidotransferase
GK022_22525	75.2539	1.1139	0.259199	4.29748	1.72752e-05	0.000118617	VOC family protein
GK022_04940	483.509	-0.0373302	0.137142	-0.272201	0.785467	0.861496	pyrroloquinoline quinone biosynthesis protein PqqE
GK022_04945	137.324	-0.130908	0.200601	-0.652579	0.514028	0.648298	pyrroloquinoline quinone biosynthesis peptide chaperone PqqD
GK022_04950	415.946	0.138395	0.159258	0.868996	0.384849	0.529301	pyrroloquinoline-quinone synthase PqqC
GK022_18970	2599.4	1.11268	0.148189	7.50853	5.97963e-14	2.06486e-12	sodium/glutamate symporter
GK022_01485	186.371	1.11022	0.235275	4.71881	2.3723e-06	2.03511e-05	LacI family DNA-binding transcriptional regulator
GK022_07350	755.32	1.10792	0.124215	8.91941	4.68792e-19	3.36544e-17	phosphatidylglycerol--membrane-oligosaccharide glycerophosphotransferase
GK022_04970	82.7883	-0.0559552	0.269922	-0.207301	0.835775	0.896929	alpha/beta fold hydrolase
GK022_04975	499.675	-0.26546	0.14246	-1.8634	0.0624062	0.132796	response regulator
GK022_04980	460.506	-0.382091	0.136418	-2.80089	0.0050962	0.0167802	HAMP domain-containing protein
GK022_04985	148.323	0.134143	0.214976	0.62399	0.532634	0.664241	redoxin domain-containing protein
GK022_04990	125.063	-0.528852	0.216024	-2.44812	0.0143606	0.0403665	LysR family transcriptional regulator
GK022_23875	135.409	1.10403	0.209147	5.27873	1.30081e-07	1.44546e-06	diguanylate cyclase
GK022_05000	752.947	-0.198511	0.128286	-1.54741	0.121763	0.225429	diaminobutyrate--2-oxoglutarate transaminase
GK022_05005	63.6206	-0.161842	0.294851	-0.548894	0.583078	0.702423	transporter substrate-binding domain-containing protein
GK022_05010	221.498	-0.484045	0.17823	-2.71584	0.00661079	0.020885	ABC transporter permease subunit
GK022_19515	132.515	1.10346	0.228716	4.82458	1.403e-06	1.26525e-05	cell division activator CedA
GK022_05020	43.5474	0.22308	0.334864	0.666181	0.505295	0.63996	thiaminase II
GK022_05025	89.1373	-0.231688	0.235099	-0.98549	0.324383	0.470076	DUF4056 domain-containing protein
GK022_05030	394.124	-0.23584	0.168094	-1.40303	0.160609	0.277392	gfo/Idh/MocA family oxidoreductase
GK022_05035	215.443	0.0876972	0.224557	0.390535	0.696141	0.793761	TIM barrel protein
GK022_05040	360.505	-0.125225	0.15134	-0.827441	0.407987	0.552229	substrate-binding domain-containing protein
GK022_05045	733.099	0.0142588	0.123696	0.115272	0.908229	0.944472	diguanylate cyclase
GK022_05050	49.0263	-0.306782	0.324067	-0.946663	0.34381	0.489898	guanine deaminase
GK022_05055	52.7883	-0.435993	0.324621	-1.34308	0.179245	0.303432	NCS1 family nucleobase:cation symporter-1
GK022_05060	77.1244	0.431852	0.301215	1.4337	0.151658	0.265719	FCD domain-containing protein
GK022_05065	75.0814	0.341346	0.314541	1.08522	0.277825	0.419313	allantoin racemase
GK022_05070	108.766	0.146984	0.218413	0.672964	0.50097	0.636983	allantoinase PuuE
GK022_05075	36.8415	-0.0274737	0.363679	-0.0755437	0.939782	0.962549	TSUP family transporter
GK022_05080	126.361	0.281106	0.219695	1.27953	0.20071	0.33004	helix-turn-helix domain-containing protein
GK022_08990	306.603	1.10247	0.158663	6.94853	3.69114e-12	1.00694e-10	phosphogluconate dehydratase
GK022_05090	223.241	0.498489	0.182638	2.72938	0.00634533	0.0202338	histidine phosphatase family protein
GK022_05100	33.8542	-0.228831	0.430559	-0.531475	0.59509	0.712801	isochorismatase family protein
GK022_05110	64.4373	-0.129101	0.271729	-0.475108	0.63471	0.74601	SDR family NAD(P)-dependent oxidoreductase
GK022_05115	109.364	0.16288	0.220248	0.739527	0.459587	0.601032	GMP synthase
GK022_05120	180.532	0.0562158	0.196799	0.285651	0.775145	0.854088	helix-turn-helix domain-containing protein
GK022_05125	249.256	-0.0931227	0.16912	-0.550633	0.581886	0.701296	hypothetical protein
GK022_05130	71.812	0.72145	0.289027	2.49614	0.0125555	0.035809	ASCH domain-containing protein
GK022_05135	168.525	-0.228808	0.182612	-1.25297	0.210216	0.341655	beta-ketoacyl-ACP synthase II
GK022_05140	99.8639	0.346822	0.230049	1.5076	0.131657	0.238487	DHA2 family efflux MFS transporter permease subunit
GK022_05145	97.9903	0.0897315	0.248671	0.360844	0.718216	0.810149	HlyD family efflux transporter periplasmic adaptor subunit
GK022_05150	71.2283	0.151821	0.278507	0.545124	0.585668	0.704299	transcriptional regulator
GK022_25415	1212.25	1.10204	0.133165	8.27575	1.2765e-16	6.2744e-15	PTS galactitol transporter subunit IIC
GK022_05160	13.229	0.364076	0.602357	0.604419	0.545565	0.674508	GNAT family N-acetyltransferase
GK022_05165	23.8803	-0.385707	0.423563	-0.910625	0.362493	0.5079	oxalurate catabolism protein HpxZ
GK022_06820	84.0788	1.10103	0.259272	4.24664	2.16998e-05	0.000144207	transketolase
GK022_05175	15.824	-1.13421	0.572999	-1.97943	0.047768	0.108232	oxalurate catabolism protein HpxX
GK022_05995	1096.36	1.09901	0.139024	7.90521	2.67483e-15	1.10559e-13	3-deoxy-7-phosphoheptulonate synthase AroG
GK022_26265	739.63	1.09481	0.123358	8.87511	6.98638e-19	4.88689e-17	signal peptidase I
GK022_05190	55.215	-0.0994851	0.308618	-0.322357	0.747182	0.832644	transporter substrate-binding domain-containing protein
GK022_05195	14.3373	-0.275001	0.560511	-0.490625	0.623692	0.736391	ABC transporter permease subunit
GK022_05200	17.4587	0.292815	0.54881	0.533545	0.593656	0.711397	ABC transporter permease subunit
GK022_05205	34.4945	-0.348743	0.424748	-0.821059	0.411612	0.554508	ATP-binding cassette domain-containing protein
GK022_02355	316.064	1.09038	0.170869	6.38139	1.75482e-10	3.51996e-09	3-deoxy-manno-octulosonate cytidylyltransferase
GK022_00310	1136.08	1.08337	0.15462	7.00667	2.44061e-12	6.93541e-11	GNAT family N-acetyltransferase
GK022_05220	24.2724	-0.335372	0.428961	-0.781825	0.434317	0.576694	nitronate monooxygenase
GK022_05225	97.1319	0.357135	0.222779	1.6031	0.108913	0.206977	LysR family transcriptional regulator
GK022_05230	16521.2	-0.208137	0.0987791	-2.10709	0.0351095	0.0839061	E3 ubiquitin--protein ligase
GK022_01070	979.758	1.08079	0.177725	6.08124	1.19258e-09	2.0722e-08	glucarate dehydratase
GK022_14015	778.036	1.07207	0.18354	5.84106	5.18705e-09	7.83949e-08	transcriptional regulator
GK022_05245	430.829	0.0713846	0.154561	0.461854	0.644186	0.752769	MFS transporter
GK022_05250	1433.63	0.284967	0.104841	2.71808	0.00656629	0.0207747	EamA family transporter
GK022_05255	5708.69	0.295121	0.107121	2.75503	0.0058687	0.0189465	iron-containing redox enzyme family protein
GK022_05260	936.348	-0.0545942	0.120666	-0.45244	0.650952	0.758078	TetR family transcriptional regulator
GK022_05265	8.79941	0.201254	0.71543	0.281304	0.778477	0.856497	hypothetical protein
GK022_05270	132.593	0.302029	0.222358	1.3583	0.174368	0.296741	GNAT family N-acetyltransferase
GK022_05275	63.669	-0.0195159	0.298724	-0.0653309	0.947911	0.965871	oxalate/formate MFS antiporter
GK022_05280	15.5145	0.124999	0.524785	0.238191	0.811733	0.881356	hypothetical protein
GK022_05285	520.501	-0.0323175	0.127602	-0.253268	0.800061	0.872154	LacI family DNA-binding transcriptional regulator
GK022_05290	247.608	-0.10125	0.176633	-0.57322	0.566496	0.690219	PTS mannitol transporter subunit IIA
GK022_05295	189.401	-0.277385	0.18992	-1.46054	0.144142	0.255919	PTS ascorbate transporter subunit IIB
GK022_05300	1075.07	-0.262488	0.142486	-1.84221	0.065445	0.138131	PTS ascorbate transporter subunit IIC
GK022_01325	65.9899	1.07191	0.277521	3.86244	0.000112262	0.000627563	nitrous oxide-stimulated promoter family protein
GK022_09100	1348.77	1.07187	0.113574	9.43763	3.81321e-21	3.7827e-19	protease HtpX
GK022_17620	2061.04	1.06924	0.125323	8.53183	1.44045e-17	8.54251e-16	ATP-binding cassette domain-containing protein
GK022_05320	1005.75	-0.10244	0.314824	-0.325386	0.744889	0.830597	PTS fructose transporter subunit IIC
GK022_05325	38.0958	1.17962	0.345775	3.41152	0.000646021	0.00290337	LysE family translocator
GK022_05330	46.9436	1.02513	0.318461	3.219	0.00128637	0.00519885	MFS transporter
GK022_19310	391.55	1.06902	0.143358	7.45697	8.8538e-14	3.01915e-12	GTP cyclohydrolase II
GK022_05340	327.564	0.368359	0.158552	2.32326	0.0201651	0.0531603	LysR family transcriptional regulator
GK022_05345	35.5825	0.335588	0.38646	0.868363	0.385196	0.529644	MBL fold metallo-hydrolase
GK022_05350	43.1663	0.306376	0.330705	0.926433	0.354221	0.500941	protein TolA
GK022_05355	565.651	-0.422676	0.133731	-3.16065	0.00157416	0.00619668	ArgE/DapE family deacylase
GK022_05360	536.84	-0.162624	0.146493	-1.11011	0.26695	0.406838	hypothetical protein
GK022_12140	1482.81	1.06555	0.123333	8.63963	5.63956e-18	3.57784e-16	50S ribosomal protein L21
GK022_05370	293.725	-0.27766	0.185941	-1.49327	0.135366	0.243749	ABC transporter permease
GK022_05375	433.414	-0.445136	0.159362	-2.79324	0.00521837	0.0171308	ATP-binding cassette domain-containing protein
GK022_05380	224.288	0.233928	0.195793	1.19477	0.232176	0.366856	substrate-binding domain-containing protein
GK022_05385	157.493	0.147291	0.199033	0.740035	0.459279	0.600773	substrate-binding domain-containing protein
GK022_05390	117.793	0.202238	0.216631	0.933559	0.350532	0.497012	ribokinase
GK022_05395	50.0704	1.09012	0.333386	3.26984	0.0010761	0.00445814	BtpA/SgcQ family protein
GK022_05400	72.076	0.300102	0.280014	1.07174	0.283838	0.425742	TenA family transcriptional regulator
GK022_05405	235.132	-0.28112	0.175231	-1.60428	0.108653	0.206554	alpha/beta fold hydrolase
GK022_25280	463.918	1.06408	0.131991	8.06178	7.51905e-16	3.36262e-14	acyl-CoA dehydrogenase
GK022_05420	21.1116	0.042959	0.484543	0.0886588	0.929353	0.956927	tyrosine-type recombinase/integrase
GK022_05425	121.536	-0.191113	0.216064	-0.884521	0.376415	0.521248	TetR family transcriptional regulator
GK022_05430	323.086	0.186301	0.148555	1.25408	0.209812	0.341166	MFS transporter
GK022_01075	1829.21	1.06345	0.172246	6.17398	6.65918e-10	1.21921e-08	glucarate dehydratase
GK022_05440	156.172	0.197915	0.19271	1.02701	0.304417	0.448649	multidrug efflux MFS transporter KdeA
GK022_05445	112.708	0.21098	0.209863	1.00532	0.314742	0.459398	undecaprenyl-diphosphate phosphatase
GK022_05450	831.211	-0.133471	0.115871	-1.15189	0.249366	0.387288	DNA-binding transcriptional repressor DeoR
GK022_05455	9284.92	0.232655	0.109134	2.13183	0.0330209	0.0799298	serine-type D-Ala-D-Ala carboxypeptidase
GK022_04445	150.927	1.05882	0.188806	5.60795	2.04734e-08	2.73112e-07	YgdI/YgdR family lipoprotein
GK022_09245	1104.72	1.05599	0.107114	9.85853	6.29615e-23	7.30889e-21	septum site-determining protein MinC
GK022_01180	286.523	1.05566	0.163142	6.47082	9.74703e-11	2.10197e-09	cell division protein FtsB
GK022_05475	54.5544	0.134634	0.285038	0.472338	0.636685	0.746563	oligosaccharide MFS transporter
GK022_05480	418.212	0.520534	0.141755	3.67206	0.0002406	0.00123958	30S ribosomal protein S12 methylthiotransferase RimO
GK022_06120	36428.8	1.05453	0.145353	7.25492	4.01888e-13	1.27483e-11	ADP-forming succinate--CoA ligase subunit beta
GK022_05490	737.461	-0.190162	0.125534	-1.51482	0.129818	0.235703	glutathione ABC transporter permease GsiC
GK022_05495	6821.05	-0.156139	0.104157	-1.49907	0.133855	0.241505	glutathione ABC transporter substrate-binding protein GsiB
GK022_05500	2942.2	-0.0726472	0.0966456	-0.751686	0.45224	0.593987	glutathione ABC transporter ATP-binding protein GsiA
GK022_02800	172.993	1.04237	0.189879	5.48965	4.02723e-08	5.08625e-07	DUF3574 domain-containing protein
GK022_05510	1816.01	-0.406912	0.112049	-3.63155	0.000281723	0.00142059	molybdopterin molybdotransferase MoeA
GK022_05515	860.853	-0.438468	0.120129	-3.64999	0.000262255	0.00133476	molybdopterin-synthase adenylyltransferase MoeB
GK022_05520	359.17	0.0320291	0.144031	0.222376	0.824021	0.889037	glycyl-radical enzyme activating protein
GK022_26820	8199.56	1.03757	0.132077	7.85581	3.97212e-15	1.57043e-13	elongation factor Tu
GK022_05530	608.462	-0.118476	0.142765	-0.829869	0.406613	0.551135	Cof-type HAD-IIB family hydrolase
GK022_05535	793.481	-0.374237	0.145127	-2.57868	0.00991798	0.029441	DUF1479 family protein
GK022_05540	266.141	0.481488	0.176216	2.73238	0.00628791	0.020086	LacI family DNA-binding transcriptional regulator
GK022_05545	106.282	-0.217172	0.239919	-0.905187	0.365366	0.510745	MFS transporter
GK022_05550	292.859	-0.418338	0.169862	-2.46281	0.0137854	0.039011	DUF5110 domain-containing protein
GK022_05555	1214.45	0.244482	0.124167	1.96898	0.0489557	0.109919	ABC-F family ATPase
GK022_05560	1481.9	-0.305196	0.107974	-2.82656	0.00470507	0.0156798	protein-tyrosine-phosphatase
GK022_09995	143.753	1.03369	0.20453	5.05398	4.32705e-07	4.38004e-06	two-component system response regulator OmpR
GK022_12185	371.362	1.02929	0.176651	5.82671	5.65297e-09	8.47324e-08	dihydropteroate synthase
GK022_17625	689.812	1.02543	0.149573	6.85572	7.09538e-12	1.86117e-10	extracellular solute-binding protein
GK022_05580	364.234	0.338913	0.139003	2.43818	0.0147615	0.0412808	anion transporter
GK022_05585	402.858	-0.309899	0.134756	-2.2997	0.0214651	0.0559281	manganese-binding transcriptional regulator MntR
GK022_05590	25.9701	-0.774912	0.510277	-1.51861	0.128861	0.23459	manganase accumulation protein MntS
GK022_05595	228.431	-0.0155848	0.188684	-0.0825974	0.934172	0.959315	sulfatase-like hydrolase/transferase
GK022_21190	2622.97	1.02446	0.107551	9.52531	1.6455e-21	1.72651e-19	sigma E protease regulator RseP
GK022_05605	369.635	-0.155393	0.146706	-1.05921	0.289503	0.43251	threonine/homoserine exporter RhtA
GK022_11005	858.05	1.01911	0.141192	7.2179	5.2797e-13	1.64606e-11	phenylacetate-CoA oxygenase/reductase subunit PaaK
GK022_03035	1697.73	1.01902	0.123402	8.25775	1.48438e-16	7.16706e-15	beta-ketoacyl-ACP synthase III
GK022_05620	629.968	0.171178	0.11947	1.43281	0.151912	0.266078	glutamine ABC transporter permease GlnP
GK022_05625	1134.56	0.134452	0.117657	1.14275	0.253144	0.391928	glutamine ABC transporter ATP-binding protein GlnQ
GK022_24295	667.385	1.01795	0.119027	8.55227	1.20693e-17	7.39886e-16	plasmid stability family protein
GK022_05635	376.885	-0.358956	0.146447	-2.4511	0.0142421	0.0401124	23S rRNA (adenine(1618)-N(6))-methyltransferase RlmF
GK022_05640	271.268	0.365634	0.153493	2.38209	0.0172147	0.0468446	flavin reductase family protein
GK022_05645	72.3417	-1.11286	0.299761	-3.71249	0.000205234	0.00107962	DUF1471 domain-containing protein
GK022_05650	764.154	-0.536543	0.183112	-2.93013	0.00338817	0.0119816	DksA/TraR family C4-type zinc finger protein
GK022_15425	3601.98	1.0159	0.121648	8.35118	6.75853e-17	3.54563e-15	ethanolamine ammonia-lyase subunit EutC
GK022_21000	612.237	1.01337	0.134854	7.51452	5.71211e-14	1.98505e-12	bifunctional D-glycero-beta-D-manno-heptose-7-phosphate kinase/D-glycero-beta-D-manno-heptose 1-phosphate adenylyltransferase HldE
GK022_05665	441.448	0.12074	0.129114	0.935144	0.349714	0.496239	ATP-dependent DNA helicase DinG
GK022_05670	233.498	-0.315905	0.20373	-1.5506	0.120997	0.224314	ATP-dependent RNA helicase RhlE
GK022_05675	110.486	0.555886	0.238533	2.33044	0.0197829	0.0524469	transketolase family protein
GK022_05680	54.4494	0.630768	0.300607	2.09831	0.0358774	0.0854044	transketolase
GK022_05685	57.4145	-0.422637	0.289274	-1.46103	0.144008	0.255764	glucose 1-dehydrogenase
GK022_05690	15.7461	-0.143621	0.598118	-0.240122	0.810236	0.880702	MFS transporter
GK022_08200	144.115	1.01271	0.213675	4.73948	2.14271e-06	1.85272e-05	pyruvate dehydrogenase complex dihydrolipoyllysine-residue acetyltransferase
GK022_05700	371.743	-0.531325	0.161246	-3.29512	0.00098379	0.00415768	transcriptional regulator
GK022_05705	1672.14	-0.349642	0.111991	-3.12207	0.00179587	0.00693927	secretion protein HlyD
GK022_05710	1911.53	-0.27072	0.11182	-2.42103	0.0154767	0.0428853	ATP-binding cassette domain-containing protein
GK022_05715	562.77	0.00978696	0.154385	0.0633932	0.949453	0.967	ABC transporter permease subunit
GK022_05720	979.897	0.115482	0.114523	1.00837	0.313275	0.458139	ABC transporter permease subunit
GK022_05725	2431.88	-0.156982	0.101344	-1.549	0.121382	0.224953	hypothetical protein
GK022_19290	125.127	1.01173	0.204055	4.95812	7.11773e-07	6.84909e-06	orotidine-5'-phosphate decarboxylase
GK022_16005	83.6863	1.00758	0.265176	3.79967	0.000144892	0.000788951	helix-turn-helix domain-containing protein
GK022_05740	1082.08	0.0540724	0.113401	0.476823	0.633488	0.745216	UPF0104 family protein
GK022_11840	636.905	1.00349	0.158825	6.31822	2.6459e-10	5.11916e-09	type II 3-dehydroquinate dehydratase
GK022_05750	80.8435	0.490026	0.290248	1.6883	0.0913536	0.181114	molybdopterin synthase catalytic subunit MoaE
GK022_05755	44.1983	0.630262	0.339282	1.85763	0.0632213	0.134164	molybdopterin synthase sulfur carrier subunit
GK022_05760	98.82	0.521227	0.250796	2.07829	0.0376827	0.0888492	cyclic pyranopterin monophosphate synthase MoaC
GK022_05765	179.227	-0.107624	0.195302	-0.551063	0.58159	0.701102	molybdenum cofactor biosynthesis protein B
GK022_05770	292.2	-0.0720918	0.187792	-0.383891	0.701059	0.797369	GTP 3',8-cyclase MoaA
GK022_05775	369.93	0.498254	0.150706	3.30612	0.00094596	0.00401959	uridine diphosphate-N-acetylglucosamine-binding protein YvcK
GK022_05780	276.397	0.248491	0.162349	1.5306	0.125869	0.230992	phosphoethanolamine transferase EptA
GK022_05785	200.437	0.275042	0.170651	1.61172	0.107022	0.204274	two-component system response regulator PmrA
GK022_05790	205.901	0.0254569	0.168472	0.151104	0.879894	0.925169	two-component system sensor histidine kinase PmrB
GK022_05795	38.9099	1.11667	0.348333	3.20575	0.00134712	0.00541627	hypothetical protein
GK022_05800	6494.47	0.139851	0.0919567	1.52084	0.1283	0.233881	excinuclease ABC subunit B
GK022_05805	60.3103	0.295996	0.288847	1.02475	0.305481	0.449742	dTDP-4-dehydrorhamnose reductase
GK022_05810	384.752	-0.451433	0.144211	-3.13037	0.00174589	0.0067846	ATP-binding cassette domain-containing protein
GK022_19545	178.194	1.00253	0.190398	5.26542	1.39871e-07	1.53858e-06	PTS N,N'-diacetylchitobiose transporter subunit IIC
GK022_05820	106.568	-0.523757	0.242614	-2.15881	0.030865	0.0754477	malonyl-ACP O-methyltransferase BioC
GK022_02675	850.368	0.998007	0.111312	8.96583	3.07949e-19	2.2705e-17	aldehyde dehydrogenase PuuC
GK022_05830	226.555	0.070572	0.168876	0.417891	0.676027	0.777488	biotin synthase BioB
GK022_05835	56.76	-0.310465	0.321128	-0.966795	0.333647	0.479804	adenosylmethionine--8-amino-7-oxononanoate transaminase
GK022_05840	3641.11	-0.141881	0.120628	-1.17619	0.239519	0.376279	kinase inhibitor
GK022_05845	16247.5	-0.00575272	0.12438	-0.046251	0.96311	0.97599	amino acid permease
GK022_22280	352.696	0.985728	0.158889	6.20388	5.50887e-10	1.01886e-08	EamA family transporter
GK022_05855	116460	-0.057504	0.114269	-0.503235	0.614799	0.729051	urocanate hydratase
GK022_05860	3149.49	-0.0648257	0.105996	-0.611588	0.540811	0.669996	histidine utilization repressor
GK022_06815	108.847	0.985495	0.220998	4.4593	8.2229e-06	6.18816e-05	transketolase family protein
GK022_05870	10856.3	0.0385119	0.0893069	0.431231	0.6663	0.770198	imidazolonepropionase
GK022_08985	3762.86	0.983716	0.12486	7.87857	3.31147e-15	1.34831e-13	glucose-6-phosphate dehydrogenase
GK022_05885	53.3052	-0.0217669	0.290937	-0.0748163	0.940361	0.962771	acyltransferase family protein
GK022_05890	39.6509	0.920123	0.346664	2.65422	0.00794913	0.0243928	hypothetical protein
GK022_10820	312.429	0.980924	0.175032	5.60426	2.09152e-08	2.77648e-07	zinc-binding dehydrogenase
GK022_07390	818.007	0.98052	0.118768	8.25578	1.50915e-16	7.22272e-15	DNA-binding response regulator
GK022_05905	4364.82	-0.452628	0.128218	-3.53015	0.000415321	0.00198423	MerR family transcriptional regulator
GK022_18550	91.439	0.980487	0.235613	4.16143	3.16257e-05	0.000200406	MFS transporter
GK022_10080	83.7024	0.979201	0.252934	3.87137	0.000108224	0.00060623	glycerol-3-phosphate dehydrogenase
GK022_05920	10212.6	-0.122111	0.100792	-1.21151	0.2257	0.359854	hypothetical protein
GK022_05925	4828.15	0.296146	0.0971815	3.04734	0.00230873	0.00861589	two-component-system connector protein AriR
GK022_26955	195.809	0.978184	0.176601	5.53895	3.04287e-08	3.91554e-07	transcriptional repressor
GK022_26845	261.794	0.976732	0.171704	5.68847	1.28182e-08	1.79784e-07	type I pantothenate kinase
GK022_05940	530.528	-0.306285	0.140946	-2.17306	0.0297756	0.0732442	molybdenum ABC transporter ATP-binding protein ModC
GK022_05945	402.208	0.221252	0.172891	1.27972	0.200645	0.330033	molybdate ABC transporter permease subunit
GK022_05950	935.017	-0.450574	0.152021	-2.9639	0.00303767	0.0109737	molybdate ABC transporter substrate-binding protein
GK022_05955	0.757212	-0.0942632	2.45809	-0.0383481	0.96941	NA	multidrug efflux pump-associated protein, AcrZ family
GK022_05960	318.981	-0.427643	0.157494	-2.7153	0.00662159	0.020895	molybdenum-dependent transcriptional regulator
GK022_05965	717.024	0.0289311	0.128049	0.225939	0.821249	0.88745	molybdate ABC transporter ATP-binding protein ModF
GK022_05970	1767.46	-0.461424	0.134526	-3.43	0.000603576	0.00275114	UDP-glucose 4-epimerase GalE
GK022_28380	169.215	0.96858	0.180573	5.36391	8.1439e-08	9.51458e-07	copper resistance membrane spanning protein PcoS
GK022_05980	1118.09	-0.451851	0.128763	-3.50918	0.000449494	0.00212517	galactokinase
GK022_05460	594.549	0.963937	0.125038	7.70918	1.26628e-14	4.73207e-13	glutathione S-transferase
GK022_05990	16478.9	-0.153984	0.10378	-1.48375	0.137875	0.247287	2,3-diphosphoglycerate-dependent phosphoglycerate mutase
GK022_28155	155.639	0.963306	0.190682	5.05189	4.37463e-07	4.42e-06	type-F conjugative transfer system pilin acetylase TraX
GK022_15000	3797.4	0.960955	0.147405	6.51915	7.0709e-11	1.5619e-09	lysine/arginine/ornithine ABC transporter substrate-binding protein ArgT
GK022_24260	547.522	0.960006	0.127634	7.52154	5.41337e-14	1.89329e-12	hypothetical protein
GK022_06010	1058.31	-0.0578714	0.1079	-0.536342	0.591722	0.709702	nicotinamide riboside transporter PnuC
GK022_06015	271.401	0.00779954	0.179444	0.0434651	0.965331	0.976873	quinolinate synthase NadA
GK022_06055	3119.13	-0.0801098	0.0971028	-0.824999	0.409372	0.553105	cell division protein CpoB
GK022_06060	8109.39	-0.0199707	0.102539	-0.194762	0.845579	0.904072	peptidoglycan-associated lipoprotein Pal
GK022_06065	9725.87	0.188591	0.10142	1.8595	0.0629565	0.133723	Tol-Pal system protein TolB
GK022_08390	1599.68	0.959946	0.10244	9.37085	7.19486e-21	6.88687e-19	restriction endonuclease
GK022_15200	2507.88	0.95917	0.146766	6.53537	6.34543e-11	1.42472e-09	ion channel protein
GK022_02440	253.251	0.956025	0.160311	5.96356	2.46808e-09	3.97222e-08	amidohydrolase
GK022_24145	5312.9	0.953157	0.106733	8.93032	4.24773e-19	3.09008e-17	porin OmpK36
GK022_06090	2062.89	-0.263183	0.109435	-2.40494	0.0161753	0.0445494	cyd operon protein YbgE
GK022_06095	4841.81	-0.0656386	0.112059	-0.585748	0.558045	0.683433	cytochrome bd-I oxidase subunit CydX
GK022_06100	40131.2	-0.149363	0.112737	-1.32488	0.185212	0.310832	cytochrome d ubiquinol oxidase subunit II
GK022_06105	50530.3	0.0282931	0.110967	0.254968	0.798748	0.871071	cytochrome ubiquinol oxidase subunit I
GK022_09250	274.104	0.952695	0.155362	6.1321	8.67283e-10	1.54133e-08	hypothetical protein
GK022_05335	242.772	0.949673	0.178912	5.30806	1.10799e-07	1.26204e-06	LysR family transcriptional regulator
GK022_28405	374.592	0.946562	0.145538	6.50389	7.82707e-11	1.72195e-09	multicopper oxidase PcoA
GK022_06125	43788.6	-0.0283525	0.104901	-0.270279	0.786946	0.86251	2-oxoglutarate dehydrogenase complex dihydrolipoyllysine-residue succinyltransferase
GK022_06130	60774.9	0.108813	0.112101	0.970669	0.331713	0.477962	2-oxoglutarate dehydrogenase E1 component
GK022_06135	20782	-0.311143	0.0946251	-3.28816	0.00100844	0.00423888	succinate dehydrogenase iron-sulfur subunit
GK022_06140	52466.7	-0.172817	0.0950375	-1.8184	0.0690024	0.144355	succinate dehydrogenase flavoprotein subunit
GK022_06145	9348.64	0.357086	0.101671	3.51218	0.000444447	0.00210495	succinate dehydrogenase membrane anchor subunit
GK022_04035	3570.22	0.944504	0.118678	7.95853	1.741e-15	7.30683e-14	superoxide dismutase [Cu-Zn] SodC2
GK022_06155	29169.9	0.0365574	0.106371	0.343678	0.731089	0.82099	citrate (Si)-synthase
GK022_12190	2034.07	0.944245	0.14397	6.5586	5.43136e-11	1.25036e-09	phosphoglucosamine mutase
GK022_06165	656.58	-0.00411775	0.130118	-0.0316461	0.974754	0.983224	pyroglutamyl-peptidase I
GK022_06170	604.38	0.300776	0.135792	2.21498	0.0267616	0.0672864	DUF979 family protein
GK022_06175	349.146	0.565156	0.175359	3.22286	0.00126919	0.00514082	DUF969 family protein
GK022_06180	722.984	-0.369871	0.133691	-2.7666	0.00566441	0.0183959	5-oxoprolinase subunit PxpA
GK022_06185	1202.77	0.308741	0.107552	2.87063	0.00409658	0.0140307	5-oxoprolinase/urea amidolyase family protein
GK022_01390	286.085	0.944155	0.148627	6.35251	2.11824e-10	4.17224e-09	family 1 glycosylhydrolase
GK022_06195	925.871	0.481855	0.129324	3.72594	0.000194586	0.00102974	type 2 GTP cyclohydrolase I
GK022_06200	455.898	-0.277295	0.143658	-1.93024	0.0535766	0.118154	MFS transporter
GK022_06205	1600.83	-0.290025	0.10529	-2.75453	0.00587767	0.0189643	deoxyribodipyrimidine photo-lyase
GK022_06210	173.692	-0.417931	0.183402	-2.27877	0.0226807	0.0587587	DUF2517 family protein
GK022_06215	3.24333	-2.87681	1.49913	-1.91899	0.054986	NA	K(+)-transporting ATPase subunit F
GK022_06220	53.3698	-0.155074	0.317486	-0.488446	0.625234	0.737733	potassium-transporting ATPase subunit KdpA
GK022_06225	128.495	-0.554214	0.228563	-2.42477	0.015318	0.0425319	potassium-transporting ATPase subunit KdpB
GK022_06230	223.694	-0.454589	0.177684	-2.55842	0.010515	0.0309201	potassium-transporting ATPase subunit KdpC
GK022_06235	739.315	-0.184746	0.141856	-1.30235	0.192795	0.319723	two-component system sensor histidine kinase KdbD
GK022_06240	231.111	0.622335	0.172629	3.60504	0.000312106	0.00155228	two-component system response regulator KdpE
GK022_06245	179.028	-0.0927705	0.175649	-0.528159	0.597389	0.714614	arginine:ornithine antiporter
GK022_06250	12456.6	-0.0583844	0.104958	-0.556263	0.578031	0.697738	alpha-D-glucose phosphate-specific phosphoglucomutase
GK022_09240	5601.14	0.944092	0.115545	8.17078	3.06414e-16	1.45373e-14	septum site-determining protein MinD
GK022_06260	457.719	-0.181502	0.161629	-1.12295	0.261458	0.401496	esterase
GK022_06265	56.7903	0.0186719	0.286247	0.0652301	0.947991	0.965871	LexA regulated protein
GK022_06270	1222.24	-0.151896	0.12475	-1.2176	0.223376	0.356774	flavodoxin FldA
GK022_06275	1309.26	-0.0832694	0.11815	-0.704776	0.48095	0.61975	ferric iron uptake transcriptional regulator
GK022_06285	43.5902	-0.226853	0.340472	-0.666288	0.505227	0.63996	hypothetical protein
GK022_15095	964.665	0.941698	0.143181	6.57696	4.80169e-11	1.11957e-09	chorismate synthase
GK022_06295	31.045	0.918056	0.39228	2.34031	0.019268	0.0513621	methionine synthase
GK022_06300	3448.39	0.142619	0.116324	1.22605	0.220179	0.35301	glutamine--tRNA ligase
GK022_11000	470.178	0.939937	0.147737	6.36223	1.98842e-10	3.94601e-09	phenylacetate-CoA oxygenase subunit PaaJ
GK022_06310	6367.99	0.42773	0.119591	3.57661	0.000348076	0.00170018	glucosamine-6-phosphate deaminase
GK022_06315	3864.09	-0.0537186	0.0976445	-0.550145	0.58222	0.701544	N-acetylglucosamine-6-phosphate deacetylase
GK022_06320	1293.93	0.21747	0.102116	2.12965	0.0332008	0.0802585	ROK family protein
GK022_06325	324.239	0.185812	0.198871	0.934336	0.350131	0.496572	HAD-IIA family hydrolase
GK022_06330	1502.24	0.220301	0.115828	1.90197	0.0571754	0.124134	asparagine synthase B
GK022_12305	241.561	0.93547	0.159722	5.85687	4.71679e-09	7.16848e-08	GNAT family N-acetyltransferase
GK022_15500	449.819	0.934541	0.145926	6.40422	1.51141e-10	3.13545e-09	transaldolase
GK022_06380	1992.38	0.0153353	0.0980105	0.156466	0.875666	0.923393	AAA family ATPase
GK022_06385	1039.31	0.107	0.11431	0.93605	0.349247	0.495835	rRNA maturation RNase YbeY
GK022_06390	1947.68	0.0297916	0.114059	0.261194	0.793943	0.867739	CNNM family magnesium/cobalt transport protein CorC
GK022_06395	880.433	0.195631	0.118205	1.65502	0.0979205	0.19101	apolipoprotein N-acyltransferase
GK022_06400	29378.4	-0.132605	0.10758	-1.23261	0.217721	0.350401	glutamate/aspartate ABC transporter substrate-binding protein
GK022_06405	2186.05	0.0147838	0.104547	0.141408	0.887548	0.930348	ABC transporter permease subunit
GK022_06410	1451.86	0.283587	0.123013	2.30534	0.0211476	0.0552063	glutamate/aspartate ABC transporter permease GltK
GK022_21940	114.507	0.929233	0.241243	3.85185	0.000117227	0.000651313	ribonuclease PH
GK022_06420	32.3035	0.226079	0.373937	0.604591	0.545451	0.674508	ShlB/FhaC/HecB family hemolysin secretion/activation protein
GK022_06425	282.247	-0.421693	0.164389	-2.56522	0.0103112	0.0304425	filamentous hemagglutinin N-terminal domain-containing protein
GK022_06430	3113.61	-0.0123438	0.0984031	-0.125441	0.900174	0.939103	zinc ribbon-containing protein
GK022_05565	497.034	0.928167	0.143283	6.47786	9.30299e-11	2.01417e-09	L,D-transpeptidase
GK022_23630	372.526	0.926725	0.141444	6.55188	5.68176e-11	1.30251e-09	hypothetical protein
GK022_06445	1262.3	-0.129297	0.104859	-1.23306	0.217554	0.350316	DNA polymerase III subunit delta
GK022_06450	438.695	-0.132181	0.137963	-0.958084	0.33802	0.484237	nicotinate-nucleotide adenylyltransferase
GK022_06455	128.038	-0.196629	0.20599	-0.954557	0.339802	0.485711	adenosylcobalamin/alpha-ribazole phosphatase
GK022_06460	176.609	0.640793	0.179506	3.56976	0.000357312	0.00174062	ribosome silencing factor
GK022_22790	93.797	0.921137	0.240958	3.82281	0.000131939	0.000724204	NTP pyrophosphohydrolase
GK022_06470	392.892	0.499745	0.143587	3.48042	0.000500622	0.00233054	peptidoglycan DD-transpeptidase MrdA
GK022_24305	345.233	0.917706	0.154729	5.93104	3.01019e-09	4.7059e-08	hypothetical protein
GK022_06480	1549.48	-0.01228	0.120307	-0.102073	0.918699	0.948963	endolytic peptidoglycan transglycosylase RlpA
GK022_06485	1354.74	0.281931	0.113907	2.4751	0.0133198	0.0378111	D-alanyl-D-alanine carboxypeptidase DacA
GK022_06490	209.496	0.641918	0.17942	3.57773	0.00034659	0.00169596	DUF493 family protein
GK022_06495	217.288	0.50488	0.179744	2.80888	0.00497142	0.0164189	lipoyl(octanoyl) transferase LipB
GK022_06500	689.023	-0.0972194	0.119876	-0.810998	0.417367	0.559772	DNA-binding transcriptional regulator
GK022_06505	1895.7	0.345381	0.121281	2.84777	0.00440264	0.0148644	lipoyl synthase
GK022_20820	163.93	0.917187	0.185616	4.94132	7.75965e-07	7.41448e-06	DUF2623 family protein
GK022_08725	2691.17	0.91653	0.129187	7.09462	1.29711e-12	3.88847e-11	cystine ABC transporter substrate-binding protein
GK022_06520	104.164	-0.361897	0.231404	-1.56391	0.117838	0.219752	fluoride efflux transporter CrcB
GK022_25530	2218.01	0.912836	0.142577	6.4024	1.52953e-10	3.14911e-09	hypothetical protein
GK022_06530	171.658	0.637915	0.213516	2.98767	0.00281115	0.0102937	lipid IV(A) palmitoyltransferase PagP
GK022_06535	1275.57	0.404766	0.148403	2.72747	0.00638214	0.0203275	anaerobic C4-dicarboxylate transporter DcuC
GK022_06540	483.5	0.130547	0.129435	1.00859	0.31317	0.458139	ribonuclease I
GK022_06545	732.832	-0.195719	0.121704	-1.60815	0.107803	0.205297	nucleoside diphosphate kinase regulator
GK022_28030	207.398	0.909889	0.169751	5.36013	8.31602e-08	9.69491e-07	hypothetical protein
GK022_06555	4064.93	0.414455	0.113262	3.65926	0.000252946	0.0012963	alkyl hydroperoxide reductase subunit F
GK022_06560	21837.9	-0.228057	0.0908726	-2.50963	0.0120857	0.0346868	alkyl hydroperoxide reductase subunit C
GK022_20685	805.22	0.907845	0.142891	6.35342	2.10576e-10	4.16269e-09	hypothetical protein
GK022_06570	10.2791	0.783103	0.647037	1.21029	0.226168	0.360283	LysR family transcriptional regulator
GK022_06575	190.504	-0.074804	0.173187	-0.431925	0.665796	0.769794	DUF3440 domain-containing protein
GK022_06580	166.981	-0.551221	0.182326	-3.02327	0.00250063	0.00927493	hypothetical protein
GK022_10130	222.675	0.904411	0.164333	5.50353	3.7226e-08	4.71242e-07	gluconate transporter
GK022_07905	973.928	0.904396	0.140034	6.45841	1.05806e-10	2.26383e-09	L-arabinose isomerase
GK022_09015	3457.56	0.903494	0.106754	8.46331	2.59888e-17	1.4618e-15	oligopeptidase B
GK022_14665	1565.75	0.898341	0.123163	7.29393	3.01038e-13	9.60504e-12	TIM barrel protein
GK022_06605	4.31823	1.04603	1.10696	0.944953	0.344683	NA	substrate-binding domain-containing protein
GK022_06610	32.6807	-1.27845	0.431774	-2.96093	0.00306708	0.0110601	ATP-binding cassette domain-containing protein
GK022_06615	17.3836	-1.79904	0.733645	-2.45219	0.0141988	0.04005	ABC transporter permease
GK022_06620	17.729	-1.88248	0.620277	-3.03491	0.00240607	0.00894244	ABC transporter permease
GK022_06625	30.0046	-0.761814	0.462079	-1.64867	0.0992162	0.192916	kinase
GK022_06630	178.642	-0.254127	0.206196	-1.23245	0.217781	0.350401	dihydrofolate reductase
GK022_06635	138.193	-0.571313	0.222627	-2.56623	0.0102811	0.0303866	carbohydrate kinase
GK022_06640	102.645	-0.214246	0.259584	-0.825346	0.409175	0.553	methylthioribulose 1-phosphate dehydratase
GK022_06645	20.9704	-0.699734	0.495263	-1.41285	0.157699	0.273405	cytosine permease
GK022_06650	34.2515	-0.953696	0.39693	-2.40268	0.0162753	0.0447761	PucR family transcriptional regulator
GK022_06655	24.5402	-1.2037	0.498242	-2.4159	0.0156962	0.0434493	cytosine deaminase
GK022_06660	227.081	0.236977	0.164465	1.44089	0.149616	0.262771	LacI family DNA-binding transcriptional regulator
GK022_06665	580.854	-0.0661942	0.122368	-0.540946	0.588545	0.706833	inositol monophosphatase
GK022_06670	389.905	0.0471017	0.141311	0.33332	0.738893	0.825937	MFS transporter
GK022_06675	649.183	-0.243075	0.127897	-1.90055	0.0573607	0.124437	histidine-type phosphatase
GK022_21600	158.821	0.897215	0.206299	4.3491	1.36699e-05	9.64851e-05	RNA chaperone/antiterminator CspA
GK022_12355	302.174	0.896541	0.190868	4.69718	2.63776e-06	2.24168e-05	16S rRNA (cytidine(1402)-2'-O)-methyltransferase
GK022_06690	124.29	-0.759704	0.229578	-3.30914	0.00093584	0.00398279	hypothetical protein
GK022_06695	164.376	-0.167222	0.187245	-0.893064	0.371823	0.516331	substrate-binding domain-containing protein
GK022_06700	54.8628	-0.215	0.352892	-0.609252	0.542357	0.671302	ABC transporter permease
GK022_06705	70.6241	-0.237156	0.27696	-0.856282	0.391842	0.535678	ATP-binding cassette domain-containing protein
GK022_26350	10915	0.893746	0.142609	6.2671	3.67832e-10	6.99265e-09	aminotransferase class I/II-fold pyridoxal phosphate-dependent enzyme
GK022_06715	400.827	-0.0300176	0.133876	-0.22422	0.822586	0.888016	SDR family oxidoreductase
GK022_06720	338.305	-0.461115	0.206925	-2.22841	0.0258529	0.0653631	type II toxin-antitoxin system RelE/ParE family toxin
GK022_03180	2308.1	0.892866	0.133479	6.68918	2.2443e-11	5.46647e-10	hypothetical protein
GK022_20815	165.964	0.892455	0.179078	4.98362	6.24056e-07	6.06925e-06	glutathione-dependent disulfide-bond oxidoreductase
GK022_06735	5039.12	-0.093282	0.110491	-0.844252	0.398529	0.542914	carbon starvation protein CstA
GK022_06740	90.4318	-0.648598	0.246869	-2.62729	0.00860672	0.0260879	proofreading thioesterase EntH
GK022_06745	84.7363	-0.754391	0.250527	-3.01121	0.00260207	0.00960956	2,3-dihydro-2,3-dihydroxybenzoate dehydrogenase
GK022_06750	48.0837	-0.463374	0.326849	-1.4177	0.156279	0.27146	isochorismatase family protein
GK022_06755	69.7647	-0.633604	0.337222	-1.87889	0.060259	0.129438	(2,3-dihydroxybenzoyl)adenylate synthase
GK022_06760	41.8574	-1.10816	0.38159	-2.90405	0.0036837	0.0128423	isochorismate synthase EntC
GK022_06765	25.1087	-0.892484	0.455507	-1.95932	0.0500753	0.112018	Fe2+-enterobactin ABC transporter substrate-binding protein
GK022_06770	20.1189	-1.47361	0.580021	-2.54061	0.0110659	0.0322388	enterobactin transporter EntS
GK022_06775	65.5112	-0.893864	0.316315	-2.82586	0.00471532	0.0156921	Fe(3+)-siderophore ABC transporter permease
GK022_06780	36.7908	-0.799715	0.49062	-1.63001	0.1031	0.198978	iron-enterobactin ABC transporter permease
GK022_06785	15.5148	-0.167352	0.594914	-0.281305	0.778477	0.856497	iron-enterobactin ABC transporter ATP-binding protein
GK022_13950	5388.49	0.891382	0.168962	5.27562	1.32304e-07	1.46264e-06	L-methionine/branched-chain amino acid transporter
GK022_06795	5.4557	-0.212154	0.894397	-0.237204	0.812499	NA	MbtH family NRPS accessory protein
GK022_06800	45.6273	-0.241996	0.391469	-0.618173	0.536462	0.66721	enterochelin esterase
GK022_06805	58.9507	0.212944	0.365763	0.582191	0.560438	0.685695	TonB-dependent siderophore receptor
GK022_06810	30.0008	-1.04027	0.509677	-2.04104	0.0412464	0.0958434	enterobactin synthase subunit EntD
GK022_06305	7990.17	0.89138	0.125781	7.08676	1.3729e-12	4.07095e-11	PTS N-acetyl glucosamine transporter subunit IIABC
GK022_17650	981.399	0.89006	0.160703	5.53853	3.05022e-08	3.91576e-07	superoxide response transcriptional regulator SoxS
GK022_06825	1429.66	0.163393	0.106384	1.53587	0.12457	0.229303	sugar-binding transcriptional regulator
GK022_06830	451.549	-0.142997	0.148774	-0.961173	0.336465	0.482878	carbohydrate kinase
GK022_28330	410.08	0.880697	0.133014	6.62106	3.56624e-11	8.45973e-10	tyrosine-type recombinase/integrase
GK022_06840	180.201	0.395731	0.200436	1.97436	0.0483413	0.109033	DUF2291 family protein
GK022_06845	345.989	0.326762	0.150568	2.17019	0.0299922	0.0736743	ATP-binding cassette domain-containing protein
GK022_06850	223.975	0.192421	0.159353	1.20752	0.227234	0.361454	ABC transporter permease
GK022_11700	631.178	0.880629	0.130307	6.7581	1.39811e-11	3.51524e-10	tyrosine-type recombinase/integrase
GK022_06860	352.973	0.118562	0.138537	0.855815	0.3921	0.535762	SDR family oxidoreductase
GK022_06865	251.394	0.108419	0.165752	0.654102	0.513046	0.647359	glutathione S-transferase
GK022_06870	266.897	-0.0607653	0.17033	-0.356751	0.721278	0.812574	LysR family transcriptional regulator
GK022_06875	294.434	0.211787	0.1496	1.41569	0.156867	0.272309	mechanosensitive ion channel
GK022_28765	1351.5	0.880117	0.133708	6.58238	4.62968e-11	1.0841e-09	dNTP triphosphohydrolase
GK022_06885	482.025	0.234292	0.187757	1.24785	0.212087	0.343672	choline BCCT transporter BetT
GK022_06890	261.327	0.457966	0.658808	0.695143	0.486966	0.625738	transcriptional regulator BetI
GK022_06895	1267.44	0.677802	0.720411	0.940854	0.34678	0.493071	betaine-aldehyde dehydrogenase
GK022_06900	1850.21	0.773898	0.646829	1.19645	0.231521	0.366461	choline dehydrogenase
GK022_21110	390.365	0.879481	0.138816	6.33557	2.36468e-10	4.62426e-09	aminoacyl-tRNA hydrolase
GK022_06910	414.863	0.260473	0.155021	1.68024	0.0929097	0.183665	ABC transporter substrate-binding protein
GK022_06915	46.0787	-0.254208	0.347819	-0.730863	0.464863	0.605898	ABC transporter permease subunit
GK022_06920	65.5062	-0.385775	0.291775	-1.32216	0.186113	0.311579	ABC transporter permease subunit
GK022_06925	110.026	-0.745342	0.227479	-3.27654	0.00105089	0.00438651	ATP-binding cassette domain-containing protein
GK022_06930	66.6133	-0.405224	0.327044	-1.23905	0.215327	0.347683	ATP-binding cassette domain-containing protein
GK022_06935	38.9314	-0.691876	0.416812	-1.65992	0.0969301	0.189552	aminotransferase class III-fold pyridoxal phosphate-dependent enzyme
GK022_06940	52.5487	-0.110694	0.348347	-0.317768	0.750661	0.836214	SDR family NAD(P)-dependent oxidoreductase
GK022_06945	31.7238	-0.0674634	0.448209	-0.150518	0.880356	0.925322	ATP-binding cassette domain-containing protein
GK022_06950	5.72139	0.143081	1.16208	0.123125	0.902008	NA	ABC transporter permease subunit
GK022_06955	6.62154	-0.116608	0.822382	-0.141793	0.887243	0.930208	ABC transporter permease subunit
GK022_06960	6.45998	-0.851563	0.822596	-1.03521	0.300569	0.444901	transporter substrate-binding domain-containing protein
GK022_06965	89.1304	-0.131837	0.26026	-0.506558	0.612465	0.727385	aminotransferase class I/II-fold pyridoxal phosphate-dependent enzyme
GK022_06970	297.528	0.0882527	0.174329	0.506241	0.612687	0.727453	aminotransferase class I/II-fold pyridoxal phosphate-dependent enzyme
GK022_06975	29.6382	0.267561	0.447884	0.597389	0.550248	0.678536	EamA family transporter
GK022_06980	3109.11	0.0524829	0.109083	0.481131	0.630424	0.742732	glutamate--cysteine ligase
GK022_06985	666.76	-0.417548	0.132841	-3.14321	0.00167108	0.00652175	hypothetical protein
GK022_06990	3.96908	-1.23916	1.0685	-1.15972	0.246162	NA	IS3 family transposase
GK022_07005	48.4095	0.0756719	0.32449	0.233202	0.815604	0.883185	hypothetical protein
GK022_07010	1526.31	-0.101855	0.102277	-0.995872	0.319312	0.464454	ABC transporter permease subunit
GK022_07015	25000.2	-0.335383	0.10747	-3.12072	0.00180411	0.00696617	ribosome-associated ATPase/putative transporter RbbA
GK022_07020	16965.7	0.125938	0.128761	0.978075	0.328037	0.474237	HlyD family efflux transporter periplasmic adaptor subunit
GK022_07025	745.058	0.0137739	0.119034	0.115715	0.907879	0.944472	tryptophan--tRNA ligase
GK022_21475	267.015	0.87733	0.155112	5.65612	1.54837e-08	2.12259e-07	carbonate dehydratase
GK022_07035	18177.5	0.411977	0.129696	3.17648	0.00149073	0.00591091	ATP-binding cassette domain-containing protein
GK022_07040	11776.1	0.177985	0.107436	1.65666	0.0975876	0.190565	ABC transporter permease
GK022_15090	443.834	0.876109	0.1562	5.60889	2.03629e-08	2.72303e-07	penicillin-insensitive murein endopeptidase
GK022_07050	6955.2	-0.371476	0.102376	-3.62855	0.000285022	0.00143458	flavodoxin family protein
GK022_07055	9541.67	-0.164415	0.100607	-1.63422	0.102213	0.197686	LysR family transcriptional regulator
GK022_07060	4075.56	-0.354186	0.108356	-3.26872	0.00108033	0.00447215	FosA family fosfomycin resistance glutathione transferase
GK022_07065	11867.4	0.0541261	0.105473	0.513174	0.60783	0.723455	aminotransferase class I/II-fold pyridoxal phosphate-dependent enzyme
GK022_07070	253.873	-0.272447	0.167547	-1.62609	0.10393	0.200035	DUF1127 domain-containing protein
GK022_07075	213.902	-0.292679	0.164813	-1.77582	0.0757618	0.155749	MarR family transcriptional regulator
GK022_26145	2040.44	0.871735	0.131643	6.62196	3.54468e-11	8.44532e-10	complement resistance protein TraT
GK022_07085	2050.15	-0.188275	0.107369	-1.75353	0.0795108	0.162051	DUF2955 domain-containing protein
GK022_07090	50.4138	0.00198115	0.317336	0.00624307	0.995019	0.997029	DUF3343 domain-containing protein
GK022_07095	180.265	0.600587	0.190927	3.14564	0.00165721	0.0064769	hypothetical protein
GK022_07100	694.646	0.194636	0.128264	1.51746	0.12915	0.234881	2-hydroxyacyl-CoA dehydratase
GK022_07105	179.6	0.0828497	0.183694	0.451021	0.651974	0.758817	DUF2164 family protein
GK022_07110	917.21	0.249684	0.11877	2.10225	0.0355312	0.0847653	multidrug efflux MFS transporter MdtM
GK022_07115	738.485	0.572192	0.155904	3.67016	0.000242397	0.00124766	DUF445 family protein
GK022_07120	20.2029	-0.0207263	0.518857	-0.0399462	0.968136	0.978357	LysE family translocator
GK022_07125	18.9355	-0.484706	0.492951	-0.983274	0.325472	0.471404	helix-turn-helix domain-containing protein
GK022_07130	28.4371	-0.729699	0.425001	-1.71694	0.085991	0.172108	Rpn family recombination-promoting nuclease/putative transposase
GK022_15950	7152.87	0.87127	0.162063	5.37614	7.61015e-08	8.91009e-07	trigger factor
GK022_07140	585.954	0.0804415	0.135855	0.592114	0.553774	0.68034	porin
GK022_07145	1479.12	0.0644346	0.112576	0.572365	0.567074	0.690262	GTPase
GK022_07150	342.71	0.238386	0.140063	1.70199	0.0887565	0.176478	putative selenoprotein
GK022_07155	5937.88	-0.0145566	0.095643	-0.152198	0.879031	0.924886	carbon starvation protein
GK022_07160	651.067	0.0567072	0.147634	0.384106	0.7009	0.797369	hypothetical protein
GK022_07165	12514.7	-0.207033	0.101309	-2.04359	0.0409944	0.0953797	transcriptional regulator
GK022_07170	9589.59	0.0668208	0.0973856	0.686147	0.492621	0.63048	4-hydroxyphenylacetate 3-monooxygenase reductase subunit
GK022_12970	222.378	0.871073	0.161308	5.40006	6.66183e-08	7.88437e-07	SirB family protein
GK022_03355	250.209	0.869385	0.166502	5.22148	1.77502e-07	1.9064e-06	Dam family site-specific DNA-(adenine-N6)-methyltransferase
GK022_07185	3642.17	-0.0247992	0.114281	-0.217002	0.828207	0.891262	4-hydroxyphenylacetate permease
GK022_09930	144.859	0.857464	0.204503	4.19293	2.75379e-05	0.000177597	DNA uptake porin HofQ
GK022_07195	2061.33	-0.260633	0.12553	-2.07626	0.03787	0.0891855	2-oxo-hepta-3-ene-1,7-dioic acid hydratase
GK022_28970	7429.93	0.857149	0.116184	7.37752	1.61261e-13	5.33236e-12	trimethoprim-resistant dihydrofolate reductase DfrA14
GK022_07205	1245.8	0.374673	0.130216	2.87732	0.00401069	0.0137711	3,4-dihydroxyphenylacetate 2,3-dioxygenase
GK022_07210	2589.08	0.178466	0.110513	1.61489	0.106334	0.203207	5-carboxymethyl-2-hydroxymuconate semialdehyde dehydrogenase
GK022_07215	1943.34	-0.0924366	0.109822	-0.841694	0.399959	0.544184	2-hydroxyhepta-2,4-diene-1,7-dioate isomerase
GK022_25735	289.422	0.855838	0.154336	5.54528	2.93481e-08	3.78542e-07	inner membrane protein YpjD
GK022_07225	1501.36	-0.0548562	0.118028	-0.464773	0.642094	0.75129	homoprotocatechuate degradation operon regulator HpaR
GK022_07235	474.564	0.0985507	0.131808	0.747686	0.45465	0.595861	amino acid permease
GK022_12255	794.144	0.855261	0.142819	5.98843	2.11882e-09	3.46117e-08	30S ribosomal protein S15
GK022_09715	364.266	0.851574	0.145762	5.84223	5.15081e-09	7.80634e-08	50S ribosomal protein L3
GK022_07250	3059.77	0.191629	0.102851	1.86316	0.0624396	0.132815	amidohydrolase family protein
GK022_07255	2052.5	0.340704	0.101193	3.36687	0.000760267	0.0033371	RidA family protein
GK022_07260	3424.92	-0.0737186	0.10203	-0.722515	0.469978	0.609508	sodium:solute symporter family protein
GK022_07265	4433.3	-0.299801	0.110629	-2.70996	0.00672906	0.0211606	2-oxo-3-deoxygalactonate kinase
GK022_07270	1447.65	0.236843	0.141296	1.67621	0.0936962	0.18473	2-dehydro-3-deoxy-6-phosphogalactonate aldolase
GK022_06085	197.498	0.851197	0.171836	4.95354	7.28744e-07	7.00005e-06	tol-pal system-associated acyl-CoA thioesterase
GK022_07280	144.598	0.686571	0.208737	3.28916	0.00100486	0.00422707	GNAT family N-acetyltransferase
GK022_07285	122.116	0.404467	0.226343	1.78697	0.0739428	0.152757	GNAT family N-acetyltransferase
GK022_07290	75.1018	-0.640737	0.270985	-2.36447	0.0180557	0.0488408	MFS transporter
GK022_07295	211.927	-0.422737	0.175231	-2.41245	0.0158455	0.0437516	GntR family transcriptional regulator
GK022_07300	247.012	-0.523152	0.155656	-3.36095	0.000776737	0.00339574	alcohol dehydrogenase catalytic domain-containing protein
GK022_07305	374.664	-0.163104	0.136665	-1.19346	0.232691	0.367456	tagaturonate reductase
GK022_19655	954.261	0.850188	0.133126	6.38634	1.69907e-10	3.43414e-09	zinc-binding dehydrogenase
GK022_07315	30.2127	0.0464603	0.404409	0.114884	0.908537	0.944472	PTS sugar transporter
GK022_07320	34.4838	0.270044	0.408521	0.661028	0.508594	0.643527	PTS mannose/fructose/sorbose transporter subunit IIB
GK022_07325	122.435	0.0809949	0.246651	0.328378	0.742626	0.828976	PTS sugar transporter
GK022_07330	80.3134	0.00784869	0.250929	0.0312786	0.975047	0.983338	PTS mannose transporter subunit IID
GK022_07335	1095.27	0.118499	0.123719	0.957815	0.338156	0.484247	SIS domain-containing protein
GK022_07340	223.457	0.0187908	0.173439	0.108342	0.913724	0.947021	SIS domain-containing protein
GK022_07345	22.8697	-0.142381	0.431629	-0.329868	0.7415	0.828003	Rpn family recombination-promoting nuclease/putative transposase
GK022_20325	185.503	0.846395	0.180269	4.69519	2.6636e-06	2.25662e-05	rhamnose ABC transporter substrate-binding protein
GK022_07355	205.257	-0.323794	0.170618	-1.89777	0.0577258	0.12513	DUF2501 domain-containing protein
GK022_07360	192.837	0.201478	0.221168	0.910972	0.36231	0.507774	DNA replication protein DnaC
GK022_07365	162.009	0.628427	0.18688	3.36273	0.000771745	0.00337933	primosomal protein DnaT
GK022_07370	154.173	-0.256269	0.208276	-1.23043	0.218536	0.351099	threonine/serine exporter
GK022_07375	120.318	-0.0173405	0.258293	-0.0671351	0.946474	0.965407	threonine/serine exporter
GK022_07380	222.541	-0.295621	0.165691	-1.78417	0.0743954	0.153402	4-hydroxybenzoate 3-monooxygenase
GK022_07385	576.786	-0.425761	0.147954	-2.87766	0.00400643	0.0137671	helix-turn-helix domain-containing protein
GK022_19340	400.175	0.84506	0.142578	5.92702	3.08486e-09	4.79515e-08	protease SohB
GK022_06415	2263.38	0.842984	0.131193	6.42555	1.31397e-10	2.75732e-09	ATP-binding cassette domain-containing protein
GK022_07400	54.7456	-0.728506	0.326257	-2.23292	0.0255543	0.064728	YbaK/EbsC family protein
GK022_07405	244.219	-0.477424	0.168807	-2.82822	0.00468073	0.0156292	PTS cellobiose transporter subunit IIC
GK022_07410	104.986	-0.362029	0.221812	-1.63214	0.10265	0.19832	siderophore-iron reductase FhuF
GK022_07415	187.622	-0.373901	0.18691	-2.00044	0.0454532	0.104024	diguanylate cyclase
GK022_07420	88.2076	-0.0924567	0.247158	-0.37408	0.708345	0.802247	DUF1435 family protein
GK022_16560	877.702	0.838919	0.134487	6.2379	4.43481e-10	8.37243e-09	tyrosine-type recombinase/integrase
GK022_07445	339.545	-0.248804	0.172299	-1.44402	0.148732	0.261768	DNA polymerase III subunit psi
GK022_07450	435.183	-0.342004	0.148052	-2.31003	0.0208867	0.0546298	ribosomal-protein-alanine N-acetyltransferase
GK022_15550	733.669	0.835299	0.133751	6.24516	4.23368e-10	8.02047e-09	esterase
GK022_08960	922.6	0.833364	0.121411	6.86399	6.69617e-12	1.77351e-10	zinc ABC transporter substrate-binding protein ZnuA
GK022_02765	475.724	0.832524	0.13975	5.95723	2.56549e-09	4.10479e-08	pyrimidine utilization protein C
GK022_07470	479.71	-0.397497	0.128546	-3.09226	0.00198636	0.00756286	DUF1328 domain-containing protein
GK022_21770	305.084	0.831826	0.169554	4.90595	9.29756e-07	8.74612e-06	tRNA (uridine(34)/cytosine(34)/5- carboxymethylaminomethyluridine(34)-2'-O)- methyltransferase TrmL
GK022_09460	814.819	0.8267	0.126673	6.52627	6.74264e-11	1.50155e-09	DUF2058 family protein
GK022_07485	1129.23	0.0993881	0.1202	0.826859	0.408317	0.552524	NupC/NupG family nucleoside CNT transporter
GK022_07490	890.57	0.137953	0.112448	1.22682	0.219891	0.352653	deoxyribose-phosphate aldolase
GK022_07495	3590.92	-0.112859	0.0953644	-1.18345	0.236631	0.372493	thymidine phosphorylase
GK022_07500	3894.49	0.286466	0.101243	2.82948	0.00466232	0.0155963	phosphopentomutase
GK022_13860	154.521	0.826278	0.190861	4.32921	1.49645e-05	0.000104541	YjbE family putative metal transport protein
GK022_07510	2405.43	-0.247937	0.103882	-2.38671	0.0170001	0.0464692	lipoate--protein ligase LplA
GK022_07515	495.702	-0.295095	0.134713	-2.19055	0.0284846	0.0707755	YtjB family periplasmic protein
GK022_06905	260.971	0.825258	0.16431	5.02257	5.0984e-07	5.06308e-06	GNAT family N-acetyltransferase
GK022_07525	2387.34	-0.0164206	0.0975699	-0.168296	0.86635	0.917163	DNA repair protein RadA
GK022_07530	1459.41	-0.290143	0.108495	-2.67425	0.00748973	0.0231787	multifunctional transcriptional regulator/nicotinamide-nucleotide adenylyltransferase/ribosylnicotinamide kinase NadR
GK022_07535	1612.15	0.155571	0.124203	1.25255	0.210368	0.341801	energy-dependent translational throttle protein EttA
GK022_07540	1268.82	-0.264638	0.135624	-1.95127	0.0510253	0.113769	murein transglycosylase
GK022_07545	105.996	-0.164834	0.228508	-0.721346	0.470697	0.610005	trp operon repressor
GK022_07550	139.768	0.268565	0.214867	1.24991	0.211332	0.342655	non-canonical purine NTP phosphatase
GK022_07555	230.299	-0.197957	0.193208	-1.02458	0.305563	0.449742	phosphoglycerate mutase GpmB
GK022_07560	202.849	0.44408	0.182619	2.43173	0.0150271	0.0418519	MDR efflux pump AcrAB transcriptional activator RobA
GK022_07565	106.459	0.306218	0.24913	1.22915	0.219016	0.351663	protein CreA
GK022_07570	1002.41	0.282216	0.118314	2.38532	0.0170644	0.0465262	two-component system response regulator CreB
GK022_07575	231.653	0.103838	0.174729	0.594277	0.552327	0.679462	two-component system sensor histidine kinase CreC
GK022_07580	103.294	-0.278216	0.235526	-1.18125	0.237502	0.373756	cell envelope integrity protein CreD
GK022_07585	33.4285	-0.261245	0.421256	-0.620158	0.535154	0.666587	two-component system response regulator ArcA
GK022_07590	4.86658	-0.45846	0.939041	-0.488221	0.625393	NA	hypothetical protein
GK022_07595	8.31539	0.245659	0.737849	0.33294	0.73918	0.826089	tRNA/rRNA methyltransferase
GK022_07600	0.367463	0.615833	3.46006	0.177984	0.858736	NA	thr operon leader peptide
GK022_07605	63.2624	0.435515	0.325206	1.3392	0.180507	0.304717	bifunctional aspartate kinase/homoserine dehydrogenase I
GK022_07610	22.7642	-1.89762	0.560942	-3.38292	0.000717187	0.00319426	homoserine kinase
GK022_07615	31.8883	-1.76773	0.514684	-3.4346	0.000593428	0.00270941	threonine synthase
GK022_07620	35.1271	-0.658566	0.369486	-1.78238	0.0746865	0.153828	hypothetical protein
GK022_07625	75.3041	-0.0274502	0.267329	-0.102683	0.918214	0.948963	peroxide stress protein YaaA
GK022_07630	466.898	0.0778715	0.137056	0.568174	0.569917	0.692223	amino acid carrier protein
GK022_07635	110.742	-0.033089	0.216936	-0.152529	0.87877	0.924886	transaldolase
GK022_07640	479.304	-0.00791853	0.131481	-0.0602255	0.951976	0.967943	molybdopterin adenylyltransferase
GK022_12100	370.394	0.825074	0.167298	4.93177	8.1486e-07	7.74543e-06	lipid asymmetry maintenance ABC transporter permease subunit MlaE
GK022_21200	594.317	0.822653	0.145874	5.63948	1.70564e-08	2.30917e-07	(2E,6E)-farnesyl-diphosphate-specific ditrans,polycis-undecaprenyl-diphosphate synthase
GK022_07655	1273.16	0.0763164	0.106635	0.715679	0.47419	0.61293	acidic protein MsyB
GK022_27060	225.728	0.81934	0.186159	4.40129	1.07611e-05	7.8179e-05	RES domain-containing protein
GK022_07665	6049.85	0.0524339	0.10209	0.513604	0.607529	0.723413	molecular chaperone DnaK
GK022_24280	455.621	0.818806	0.15033	5.44673	5.13032e-08	6.27601e-07	hypothetical protein
GK022_07675	629.875	0.190466	0.158149	1.20435	0.228456	0.363172	Na+/H+ antiporter NhaA
GK022_07680	228.951	-0.253883	0.192371	-1.31975	0.186917	0.312445	transcriptional activator NhaR
GK022_07685	73.361	0.0436572	0.256136	0.170445	0.86466	0.916392	30S ribosomal protein S20
GK022_07695	1033.19	0.424285	0.118998	3.56548	0.000363184	0.0017645	bifunctional riboflavin kinase/FAD synthetase
GK022_07700	6837.06	0.133034	0.104564	1.27227	0.203276	0.333456	isoleucine--tRNA ligase
GK022_07705	33.0737	-0.529079	0.457374	-1.15678	0.247364	0.385384	lipoprotein signal peptidase
GK022_07710	55.6718	0.183461	0.295014	0.62187	0.534027	0.665673	FKBP-type peptidyl-prolyl cis-trans isomerase
GK022_07715	457.751	0.165296	0.128774	1.28362	0.199275	0.327879	4-hydroxy-3-methylbut-2-enyl diphosphate reductase
GK022_07720	1240.13	-0.0949461	0.105994	-0.89577	0.370375	0.514977	ribonucleoside hydrolase RihC
GK022_07725	1355.45	-0.194151	0.129493	-1.49931	0.133792	0.241472	DUF805 domain-containing protein
GK022_07730	12547.4	0.417528	0.133816	3.12016	0.00180753	0.00697445	LysR family transcriptional regulator
GK022_10110	782.954	0.81851	0.132291	6.18717	6.1254e-10	1.12906e-08	glycogen debranching protein GlgX
GK022_07740	189.707	0.116187	0.179304	0.647989	0.516992	0.650833	response regulator
GK022_26095	204.461	0.818016	0.174119	4.69802	2.62693e-06	2.23596e-05	type-F conjugative transfer system mating-pair stabilization protein TraN
GK022_07750	725.535	0.483057	0.136505	3.53875	0.00040203	0.00193088	sodium ion-translocating decarboxylase subunit beta
GK022_10480	171.47	0.816697	0.18	4.5372	5.70062e-06	4.48811e-05	GNAT family N-acetyltransferase
GK022_07760	50.6534	-0.0626713	0.312079	-0.200819	0.84084	0.900594	oxaloacetate decarboxylase subunit gamma
GK022_07765	371.034	0.197653	0.152061	1.29983	0.193661	0.320814	citrate/sodium symporter CitN
GK022_07770	1271.62	0.165383	0.130481	1.26749	0.204981	0.335547	[citrate (pro-3S)-lyase] ligase
GK022_07775	3612.82	0.0948951	0.132812	0.714506	0.474914	0.613431	citrate lyase acyl carrier protein
GK022_07780	12181.5	0.0217106	0.101793	0.213283	0.831107	0.893127	citrate (pro-3S)-lyase subunit beta
GK022_07785	146.168	0.0879887	0.202466	0.434584	0.663864	0.768359	citrate lyase subunit alpha
GK022_07790	234.611	-0.00126004	0.165194	-0.00762765	0.993914	0.996837	triphosphoribosyl-dephospho-CoA synthase CitG
GK022_07795	435.766	0.0079924	0.163026	0.0490252	0.960899	0.974292	4-hydroxy-tetrahydrodipicolinate reductase
GK022_26140	510.308	0.813923	0.131042	6.21117	5.25913e-10	9.82665e-09	conjugal transfer entry exclusion protein TraS
GK022_07805	13058.9	-0.202514	0.0983796	-2.0585	0.039542	0.0924341	carbamoyl-phosphate synthase large subunit
GK022_07810	489.317	0.283055	0.160641	1.76203	0.0780647	0.1597	YgdI/YgdR family lipoprotein
GK022_07815	3150.41	-0.210895	0.116227	-1.81452	0.0695983	0.145434	glutathione-regulated potassium-efflux system oxidoreductase KefF
GK022_07820	11120.9	-0.221837	0.115061	-1.92799	0.0538561	0.118531	glutathione-regulated potassium-efflux system protein KefC
GK022_07825	1038.1	0.0785113	0.131928	0.595109	0.55177	0.679102	type 3 dihydrofolate reductase
GK022_07830	643.944	0.150172	0.125768	1.19404	0.232462	0.367201	bis(5'-nucleosyl)-tetraphosphatase (symmetrical)
GK022_07835	285.988	0.334198	0.158099	2.11386	0.0345276	0.0827037	Co2+/Mg2+ efflux protein ApaG
GK022_07840	558.428	0.241002	0.140977	1.70952	0.0873548	0.174262	16S rRNA (adenine(1518)-N(6)/adenine(1519)-N(6))- dimethyltransferase RsmA
GK022_07845	398.345	-0.0469884	0.153701	-0.305713	0.759823	0.842433	4-hydroxythreonine-4-phosphate dehydrogenase PdxA
GK022_07850	12211.1	-0.378848	0.105524	-3.59017	0.000330458	0.00163166	peptidylprolyl isomerase SurA
GK022_22060	240.185	0.809988	0.16385	4.94346	7.67469e-07	7.35907e-06	LysR family transcriptional regulator
GK022_07860	3059.64	-0.434237	0.117478	-3.69634	0.000218728	0.00113702	co-chaperone DjlA
GK022_07865	1476.48	0.0715761	0.116653	0.613582	0.539492	0.668818	response regulator
GK022_07870	2423.63	0.0811128	0.11493	0.705756	0.48034	0.619267	GHKL domain-containing protein
GK022_07875	1090.13	-0.127667	0.124048	-1.02917	0.303398	0.447632	malate permease
GK022_07880	80230.1	-0.0670185	0.106723	-0.627969	0.530024	0.662197	citrate lyase holo-[acyl-carrier protein] synthase
GK022_07885	28449.2	0.17306	0.111788	1.54811	0.121597	0.225274	bifunctional tRNA pseudouridine(32) synthase/23S rRNA pseudouridine(746) synthase RluA
GK022_05695	129.486	0.80616	0.21343	3.77717	0.000158621	0.000853488	LysR family transcriptional regulator
GK022_07895	918.141	-0.0704266	0.11463	-0.61438	0.538964	0.66856	DNA polymerase II
GK022_07900	68.609	0.617223	0.290068	2.12786	0.0333488	0.0805806	L-ribulose-5-phosphate 4-epimerase
GK022_05575	190.262	0.805605	0.184511	4.36617	1.26447e-05	9.01822e-05	family 1 glycosylhydrolase
GK022_02150	289.752	0.804455	0.152273	5.28297	1.27108e-07	1.4211e-06	DoxX family membrane protein
GK022_07915	8.50895	-0.321577	0.741018	-0.433967	0.664313	0.768715	arabinose operon transcriptional regulator AraC
GK022_07920	297.951	-0.270697	0.17543	-1.54305	0.122819	0.226563	DedA family protein
GK022_07925	428.895	0.566433	0.156469	3.62011	0.000294477	0.00147671	thiamine ABC transporter ATP-binding protein ThiQ
GK022_07930	1277.74	0.35858	0.122215	2.93401	0.0033461	0.0118847	thiamine/thiamine pyrophosphate ABC transporter permease ThiP
GK022_07935	723.331	0.0330365	0.120108	0.275057	0.783272	0.860212	thiamine ABC transporter substrate binding subunit
GK022_28460	616.13	0.804218	0.137158	5.86346	4.53311e-09	6.90856e-08	hypothetical protein
GK022_07945	100.676	0.196879	0.2194	0.897352	0.369531	0.514196	glucose uptake inhibitor SgrT
GK022_07950	1172.51	-0.181645	0.105235	-1.72608	0.0843324	0.169535	sugar efflux transporter
GK022_07955	1282.41	0.0568882	0.120156	0.473452	0.635891	0.746563	MFS transporter
GK022_03795	225.564	0.803432	0.167603	4.79365	1.63772e-06	1.45527e-05	LysR family transcriptional regulator
GK022_07965	308.148	0.397189	0.163629	2.42738	0.0152085	0.0422707	type I 3-dehydroquinate dehydratase
GK022_07970	631.757	0.621032	0.171731	3.61632	0.000298822	0.00149302	MFS transporter
GK022_09205	573.889	0.80011	0.126337	6.33316	2.40191e-10	4.66943e-09	RidA family protein
GK022_22955	1055.81	0.798075	0.131825	6.05404	1.41258e-09	2.43125e-08	inosine/guanosine kinase
GK022_07985	123.921	0.237445	0.208857	1.13688	0.255589	0.394686	3-isopropylmalate dehydratase small subunit
GK022_07990	341.634	-0.184422	0.150843	-1.22261	0.221476	0.354362	3-isopropylmalate dehydratase large subunit
GK022_07995	168.861	-0.202263	0.197448	-1.02439	0.305653	0.449742	3-isopropylmalate dehydrogenase
GK022_08000	187.118	-0.194426	0.190791	-1.01905	0.308179	0.452858	2-isopropylmalate synthase
GK022_08005	3.79328	-1.16332	1.10737	-1.05052	0.293478	NA	leu operon leader peptide
GK022_08010	180.706	-0.0911012	0.201292	-0.452582	0.65085	0.758078	transcriptional regulator LeuO
GK022_08015	1302.82	-0.362012	0.104705	-3.45746	0.000545284	0.00251061	acetolactate synthase 3 large subunit
GK022_08020	217.598	-0.298238	0.190028	-1.56944	0.116546	0.217989	acetolactate synthase small subunit
GK022_08025	36.0787	-0.0924103	0.39193	-0.235783	0.813601	0.882162	catabolite repressor/activator
GK022_08030	7.67726	-0.0723153	0.734918	-0.0983992	0.921615	0.951253	division/cell wall cluster transcriptional repressor MraZ
GK022_08035	210.482	0.224527	0.177769	1.26303	0.206579	0.337443	16S rRNA (cytosine(1402)-N(4))-methyltransferase RsmH
GK022_08040	110.274	0.238923	0.218997	1.09099	0.275277	0.41662	cell division protein FtsL
GK022_08045	202.94	0.353941	0.183446	1.92941	0.0536802	0.118287	peptidoglycan glycosyltransferase FtsI
GK022_08050	548.635	-0.0260575	0.127429	-0.204486	0.837974	0.898455	UDP-N-acetylmuramoyl-L-alanyl-D-glutamate--2, 6-diaminopimelate ligase
GK022_08055	542.212	-0.451999	0.124708	-3.62445	0.000289578	0.00145482	UDP-N-acetylmuramoyl-tripeptide--D-alanyl-D- alanine ligase
GK022_08060	283.726	0.00741635	0.171038	0.0433609	0.965414	0.976873	phospho-N-acetylmuramoyl-pentapeptide- transferase
GK022_22950	1604.06	0.797936	0.124974	6.38479	1.71631e-10	3.45543e-09	ferrochelatase
GK022_08070	703.61	-0.579152	0.174176	-3.32509	0.000883891	0.00378236	cell division protein FtsW
GK022_08075	554.4	-0.442021	0.136216	-3.24501	0.00117446	0.00481069	undecaprenyldiphospho-muramoylpentapeptide beta-N-acetylglucosaminyltransferase
GK022_08080	441.984	-0.489727	0.144964	-3.37827	0.00072943	0.00323033	UDP-N-acetylmuramate--L-alanine ligase
GK022_08085	103.598	0.0303684	0.240901	0.126062	0.899683	0.939004	D-alanine--D-alanine ligase
GK022_08090	178.417	-0.292661	0.202936	-1.44213	0.149265	0.262537	cell division protein FtsQ
GK022_10880	1986.63	0.795881	0.104157	7.64116	2.15281e-14	7.92254e-13	DeoR family transcriptional regulator
GK022_13380	3435.13	0.791161	0.123276	6.41782	1.38235e-10	2.87867e-09	GlsB/YeaQ/YmgE family stress response membrane protein
GK022_08105	124.159	0.647665	0.210719	3.0736	0.00211492	0.00799101	UDP-3-O-acyl-N-acetylglucosamine deacetylase
GK022_07980	544.141	0.789772	0.149309	5.28952	1.22639e-07	1.38247e-06	NAD(P)-binding protein
GK022_08115	135.764	0.169946	0.206773	0.821896	0.411136	0.554277	preprotein translocase subunit SecA
GK022_08120	315.057	-0.223257	0.15217	-1.46715	0.142335	0.253371	8-oxo-dGTP diphosphatase MutT
GK022_08125	184.486	-0.336321	0.189218	-1.77742	0.0754984	0.155324	DNA gyrase inhibitor YacG
GK022_08130	383.263	-0.149942	0.140739	-1.06539	0.2867	0.42891	cell division protein ZapD
GK022_08135	3024.41	-0.412947	0.12217	-3.38011	0.00072458	0.00321931	dephospho-CoA kinase
GK022_24265	329.535	0.788488	0.160658	4.90788	9.20659e-07	8.6755e-06	hypothetical protein
GK022_08145	390.446	0.420207	0.151686	2.77024	0.00560154	0.0182133	protein transport protein HofC
GK022_08150	224.743	-0.0344502	0.181816	-0.189478	0.849718	0.906543	type II secretion system protein GspE
GK022_08155	223.598	-0.301349	0.200847	-1.50039	0.133514	0.241209	prepilin peptidase-dependent pilin
GK022_08160	1088.36	0.354946	0.118557	2.99389	0.00275448	0.0101202	carboxylating nicotinate-nucleotide diphosphorylase
GK022_08165	388.701	-0.157945	0.146292	-1.07965	0.280296	0.421956	1,6-anhydro-N-acetylmuramyl-L-alanine amidase AmpD
GK022_08170	657.257	-0.435693	0.133559	-3.26218	0.00110561	0.00455948	beta-lactamase regulator AmpE
GK022_08175	1800.49	-0.316511	0.121018	-2.61539	0.00891244	0.0269223	family 43 glycosylhydrolase
GK022_08180	1082.09	-0.30873	0.127842	-2.41493	0.0157384	0.0435218	MFS transporter
GK022_08185	131.142	-0.496629	0.198863	-2.49734	0.012513	0.0357323	aromatic amino acid transporter AroP
GK022_08190	144.089	0.49273	0.204495	2.4095	0.0159745	0.0440854	pyruvate dehydrogenase complex transcriptional repressor PdhR
GK022_08195	907.123	-0.36072	0.111211	-3.24356	0.00118046	0.00483165	pyruvate dehydrogenase (acetyl-transferring), homodimeric type
GK022_20645	756.942	0.783103	0.132927	5.89123	3.83327e-09	5.908e-08	integrating conjugative element protein
GK022_08205	126.337	0.463981	0.223475	2.07621	0.0378744	0.0891855	dihydrolipoyl dehydrogenase
GK022_08210	23.551	0.0989611	0.465735	0.212484	0.83173	0.893163	hypothetical protein
GK022_08215	133.391	0.45379	0.219746	2.06507	0.0389165	0.0913019	DUF2950 family protein
GK022_08220	130.845	0.241478	0.209507	1.1526	0.249075	0.387252	DUF3300 domain-containing protein
GK022_08225	16.083	-0.485294	0.511892	-0.948039	0.34311	0.489413	hypothetical protein
GK022_08230	3828.71	-0.184742	0.0989148	-1.86769	0.0618053	0.131671	bifunctional aconitate hydratase 2/2-methylisocitrate dehydratase
GK022_08235	435.216	-0.393029	0.149128	-2.63552	0.0084009	0.0255777	UPF0231 family protein
GK022_08240	443.522	0.235713	0.154052	1.53009	0.125994	0.230998	adenosylmethionine decarboxylase
GK022_08245	402.852	0.441562	0.139515	3.16498	0.00155093	0.00612292	polyamine aminopropyltransferase
GK022_08250	773.877	2.55283	1.13275	2.25365	NA	NA	peptidylprolyl isomerase
GK022_19530	367.429	0.780812	0.163168	4.78531	1.70722e-06	1.50722e-05	6-phospho-beta-glucosidase
GK022_08260	2480.94	-0.290878	0.106231	-2.73816	0.00617845	0.0197951	FUSC family protein
GK022_08265	2308.13	-0.225063	0.101932	-2.20797	0.0272461	0.068203	DUF496 family protein
GK022_08270	187.622	0.294033	0.176363	1.6672	0.0954739	0.187376	adenosylcobinamide-GDP ribazoletransferase
GK022_22700	919.714	0.779915	0.127736	6.10569	1.02355e-09	1.79565e-08	glycoside hydrolase family protein
GK022_08280	677.993	0.538152	0.164519	3.27107	0.00107141	0.00444889	adenosylhomocysteinase
GK022_08285	169.337	-0.204616	0.208738	-0.980251	0.326962	0.473059	HPP family protein
GK022_08290	140.769	0.175111	0.216544	0.808666	0.418708	0.560925	tautomerase family protein
GK022_08295	510.753	-0.201745	0.126419	-1.59584	0.110523	0.209453	LysR family transcriptional regulator
GK022_08300	216.584	-0.367421	0.168147	-2.18512	0.0288801	0.0714278	lipoate--protein ligase family protein
GK022_08305	147.821	0.124276	0.21535	0.577087	0.563881	0.688109	shikimate transporter
GK022_08310	1201.64	-0.336747	0.128898	-2.61251	0.008988	0.0270782	molybdopterin-dependent oxidoreductase
GK022_08315	1538.53	0.0811302	0.107366	0.755641	0.449865	0.591864	EAL domain-containing protein
GK022_08320	133.305	0.141908	0.208811	0.679602	0.496756	0.633544	DUF1971 domain-containing protein
GK022_08325	156.244	0.557692	0.189703	2.93981	0.00328415	0.011719	DUF1869 domain-containing protein
GK022_08330	159.768	0.279701	0.193949	1.44213	0.149265	0.262537	LysR family transcriptional regulator
GK022_08335	15.2324	-1.31056	0.646216	-2.02805	0.0425549	0.0984229	hypothetical protein
GK022_08340	7733.5	0.411473	0.11335	3.6301	0.000283312	0.00142729	alpha/beta fold hydrolase
GK022_06565	327.719	0.778139	0.174678	4.4547	8.40094e-06	6.29609e-05	thiol:disulfide interchange protein DsbG
GK022_08350	222.37	0.150128	0.166276	0.902886	0.366587	0.511998	phosphotransferase
GK022_08355	9.41799	0.182749	0.725117	0.252026	0.801021	0.872779	hypothetical protein
GK022_08360	229.997	-0.0853201	0.163881	-0.520623	0.60263	0.719149	reverse transcriptase
GK022_08365	832.933	0.317757	0.133166	2.38617	0.0170249	0.0465136	AAA family ATPase
GK022_08370	360.225	0.419812	0.15366	2.73208	0.00629355	0.0200922	DUF4917 family protein
GK022_08375	2487.37	-0.0751303	0.105439	-0.712546	0.476127	0.614594	AAA family ATPase
GK022_08380	885.713	-0.189333	0.131408	-1.44081	0.149639	0.262771	threonine transporter
GK022_08385	2067.11	0.0951689	0.110104	0.864353	0.387394	0.53193	hypothetical protein
GK022_08765	292.065	0.777828	0.171029	4.54794	5.41742e-06	4.2899e-05	CDP-diacylglycerol--glycerol-3-phosphate 3-phosphatidyltransferase
GK022_08395	31.044	0.613387	0.426573	1.43794	0.150451	0.263942	hypothetical protein
GK022_08400	26.3	-0.193139	0.430462	-0.448679	0.653663	0.760126	DUF1738 domain-containing protein
GK022_08405	24.1688	0.295503	0.420983	0.701935	0.48272	0.62116	molybdopterin-guanine dinucleotide biosynthesis protein MobC
GK022_08410	8.11124	0.763803	0.795932	0.959633	0.33724	0.483696	TraM recognition domain-containing protein
GK022_08415	5.71296	-0.0498	0.956432	-0.0520685	0.958474	NA	dpoa decarboxylase
GK022_08420	5.65625	0.646131	0.884652	0.730378	0.465159	NA	kikA from plasmid origin
GK022_08430	279.288	-0.0846114	0.182963	-0.462451	0.643758	0.75243	P-type DNA transfer ATPase VirB11
GK022_08435	357.626	0.369699	0.14687	2.51718	0.0118298	0.0340599	type VI secretion protein
GK022_08440	56.8754	0.434542	0.286226	1.51818	0.128969	0.234693	P-type conjugative transfer protein VirB9
GK022_08445	13.2135	0.732193	0.667449	1.097	0.272641	0.413317	type IV secretion system protein
GK022_08460	5.67467	-0.9088	0.9092	-0.999561	0.317523	NA	TriB protein
GK022_08465	7.66819	-0.132403	0.788005	-0.168024	0.866565	0.917163	transglycosylase SLT domain-containing protein
GK022_08470	1.70412	-0.865303	1.62602	-0.53216	0.594615	NA	hypothetical protein
GK022_08475	0.763424	3.3865	2.56847	1.31849	0.18734	NA	hypothetical protein
GK022_08480	7.86265	-1.00391	0.752359	-1.33435	0.18209	0.307295	TraR/DksA family transcriptional regulator
GK022_08485	19.3312	-0.317445	0.486826	-0.652069	0.514357	0.648412	DUF2857 family protein
GK022_08490	1.77735	-0.653067	1.68178	-0.388318	0.697781	NA	hypothetical protein
GK022_08495	0.255736	-1.18185	4.04335	-0.292295	0.770061	NA	AlpA family phage regulatory protein
GK022_08500	1.0262	-3.1849	2.36515	-1.34659	0.178112	NA	hypothetical protein
GK022_08510	50.3897	0.230642	0.349848	0.659262	0.509727	0.644812	siderophore yersiniabactin receptor FyuA
GK022_08515	103.948	-0.439103	0.228461	-1.922	0.0546053	0.119818	yersiniabactin biosynthesis salycil-AMP ligase YbtE
GK022_08520	43.9948	-0.210316	0.331724	-0.634009	0.526075	0.659391	yersiniabactin biosynthesis thioesterase YbtT
GK022_08525	38.1117	-0.24743	0.338447	-0.731074	0.464734	0.605875	yersiniabactin biosynthesis oxidoreductase YbtU
GK022_28090	346.96	0.776842	0.190135	4.08573	4.39381e-05	0.000269037	cell envelope integrity protein TolA
GK022_08535	309.662	-0.255997	0.152514	-1.67851	0.0932476	0.184266	yersiniabactin non-ribosomal peptide synthetase HMWP2
GK022_08540	48.8526	0.00346791	0.335107	0.0103487	0.991743	0.995209	yersiniabactin transcriptional regulator YbtA
GK022_08545	39.8535	0.402857	0.344294	1.1701	0.241962	0.379461	yersiniabactin ABC transporter ATP-binding/permease protein YbtP
GK022_08550	109.861	0.44889	0.224064	2.0034	0.0451344	0.103511	yersiniabactin ABC transporter ATP-binding/permease protein YbtQ
GK022_08555	41.9712	0.44899	0.337709	1.32952	0.183677	0.308731	yersiniabactin-associated zinc MFS transporter YbtX
GK022_08560	117.659	0.549392	0.210954	2.60432	0.00920564	0.0276423	yersiniabactin biosynthesis salicylate synthase YbtS
GK022_08565	338.271	0.271325	0.169085	1.60467	0.108567	0.206502	tyrosine-type recombinase/integrase
GK022_08575	512.378	0.101557	0.135718	0.748294	0.454283	0.595575	EmmdR/YeeO family multidrug/toxin efflux MATE transporter
GK022_08585	4298.18	-0.167923	0.102337	-1.64089	0.100821	0.195393	AMP nucleosidase
GK022_08590	22.0718	0.731274	0.436492	1.67535	0.0938664	0.184953	signal transduction protein PmrD
GK022_08595	731.205	0.17377	0.119886	1.44946	0.147208	0.259673	alpha/beta fold hydrolase
GK022_08600	364.505	0.143522	0.146283	0.981129	0.326529	0.472683	nucleoside recognition family protein
GK022_08605	2253.93	-0.346952	0.12645	-2.74377	0.00607372	0.0195046	acryloyl-CoA reductase
GK022_08610	464.736	-0.0339877	0.155044	-0.219213	0.826484	0.890638	TetR family transcriptional regulator
GK022_08615	156.045	0.41148	0.19806	2.07755	0.0377509	0.0889714	Na+/H+ antiporter
GK022_08625	126.761	-0.347793	0.240609	-1.44547	0.148326	0.261138	nitrogen assimilation transcriptional regulator
GK022_08630	39.0382	-0.354336	0.339773	-1.04286	0.297013	0.440834	HTH-type transcriptional regulator Cbl
GK022_11865	1690.79	0.775336	0.12273	6.3174	2.66002e-10	5.1283e-09	MreB/Mrl family cell shape determining protein
GK022_08640	95.5882	-0.333726	0.245162	-1.36124	0.173437	0.295617	LysR family transcriptional regulator
GK022_08650	1954.16	-0.150802	0.102231	-1.4751	0.140184	0.25044	DgsA anti-repressor MtfA
GK022_08660	97.0537	-0.364643	0.25906	-1.40756	0.159261	0.275676	porin OmpC
GK022_08665	14.5751	0.597623	0.553684	1.07936	0.280428	0.421957	hypothetical protein
GK022_08670	1686.04	-0.170151	0.105279	-1.61619	0.106052	0.202854	phosphohydrolase
GK022_08675	1645.35	-0.31038	0.114742	-2.70504	0.00682964	0.0214276	DNA (cytosine-5-)-methyltransferase
GK022_08680	743.024	-0.50973	0.140761	-3.62125	0.000293188	0.0014716	DNA mismatch endonuclease Vsr
GK022_08685	397.037	0.0519232	0.144706	0.358818	0.719732	0.811334	drug/metabolite exporter YedA
GK022_03315	136.274	0.772185	0.195343	3.95296	7.71889e-05	0.000446125	hypothetical protein
GK022_08695	755.143	0.079294	0.131039	0.605116	0.545102	0.67424	cellulose biosynthesis regulator YedQ
GK022_08700	230.18	0.630287	0.175542	3.59052	0.000330013	0.0016312	DUF2525 domain-containing protein
GK022_08705	477.249	0.206426	0.146519	1.40886	0.158875	0.27527	protein DsrB
GK022_08710	650.526	0.072176	0.137391	0.525334	0.599351	0.716332	transcriptional regulator RcsA
GK022_08715	787.723	-0.231819	0.126085	-1.83859	0.0659754	0.138981	lipoprotein
GK022_07645	1149.38	0.77013	0.128463	5.99497	2.03518e-09	3.34457e-08	MFS transporter
GK022_15450	612.217	0.769496	0.126607	6.07783	1.2182e-09	2.11e-08	ethanolamine utilization protein EutJ
GK022_08730	1428.52	0.18604	0.116253	1.6003	0.109533	0.207792	D-cysteine desulfhydrase
GK022_08735	551.525	0.472362	0.133098	3.54898	0.00038673	0.00186231	cystine ABC transporter permease
GK022_08740	821.694	0.228902	0.127833	1.79063	0.0733529	0.151653	L-cystine ABC transporter ATP-binding protein YecC
GK022_08745	522.308	0.153038	0.138412	1.10567	0.268871	0.409308	transcriptional regulator SdiA
GK022_08750	126.576	0.411361	0.215068	1.9127	0.0557861	0.121797	DUF2594 family protein
GK022_08755	2389.53	-0.389971	0.110973	-3.51412	0.000441213	0.00209509	UvrY/SirA/GacA family response regulator transcription factor
GK022_08760	3852.06	0.160363	0.101163	1.5852	0.112921	0.213109	excinuclease ABC subunit UvrC
GK022_16155	918.747	0.767716	0.125851	6.1002	1.05935e-09	1.85251e-08	preprotein translocase subunit YajC
GK022_08785	167.044	0.28103	0.208961	1.34489	0.17866	0.302723	dihydrodipicolinate synthase family protein
GK022_08790	256.889	0.0858456	0.161584	0.531276	0.595228	0.71281	UPF0149 family protein
GK022_08795	129.696	0.10765	0.232235	0.463538	0.642979	0.752164	tyrosine transporter TyrP
GK022_08800	231.541	0.32761	0.204173	1.60457	0.108587	0.206502	DUF2492 family protein
GK022_08805	8343.43	0.268927	0.105807	2.54168	0.011032	0.0321704	non-heme ferritin
GK022_17195	415.186	0.764707	0.14845	5.15129	2.587e-07	2.72484e-06	winged helix-turn-helix transcriptional regulator
GK022_08815	993.523	-0.145792	0.133714	-1.09033	0.275569	0.416945	hypothetical protein
GK022_08820	131.56	-0.163186	0.198325	-0.822821	0.41061	0.553894	MFS transporter
GK022_08825	39.9731	0.717525	0.335435	2.13909	0.0324286	0.0787758	DUF2766 family protein
GK022_08830	138.7	0.689352	0.196212	3.5133	0.00044258	0.00209866	MFS transporter
GK022_08835	230.175	-0.40351	0.173171	-2.33013	0.0197993	0.0524647	non-heme ferritin-like protein
GK022_08840	120.887	0.0144722	0.235825	0.0613685	0.951066	0.967919	substrate-binding domain-containing protein
GK022_08845	118.804	0.0852365	0.218022	0.390954	0.695831	0.793573	L-arabinose ABC transporter ATP-binding protein AraG
GK022_08850	420.989	0.267545	0.144882	1.84665	0.0647984	0.136978	L-arabinose ABC transporter permease AraH
GK022_21765	4048.54	0.764696	0.108538	7.0454	1.84924e-12	5.35977e-11	FMN-dependent L-lactate dehydrogenase LldD
GK022_07220	841.662	0.75925	0.123106	6.16746	6.93968e-10	1.26632e-08	2-hydroxyhepta-2,4-diene-1,7-dioate isomerase
GK022_28130	1915.08	0.759118	0.133342	5.69302	1.24814e-08	1.75512e-07	TraM recognition domain-containing protein
GK022_08870	37.6928	0.612393	0.407318	1.50348	0.132716	0.240166	MFS transporter
GK022_08875	77.6875	0.43511	0.269916	1.61202	0.106958	0.204257	glycoside hydrolase family 105 protein
GK022_08880	1292.69	0.199363	0.111155	1.79356	0.0728833	0.150854	arginine--tRNA ligase
GK022_08885	242.763	0.224946	0.157873	1.42486	0.154199	0.269111	VOC family protein
GK022_00565	212.249	0.755087	0.175721	4.29709	1.73056e-05	0.000118617	lysophospholipid transporter LplT
GK022_08895	1186.27	0.134694	0.107645	1.25127	0.210836	0.342153	tRNA 5-methoxyuridine(34)/uridine 5-oxyacetic acid(34) synthase CmoB
GK022_08275	233.162	0.7545	0.186766	4.03981	5.34947e-05	0.000320381	nicotinate-nucleotide--dimethylbenzimidazole phosphoribosyltransferase
GK022_08905	402.059	0.389193	0.146357	2.6592	0.00783264	0.0240633	hypothetical protein
GK022_08910	528.693	-0.379697	0.127767	-2.97179	0.00296072	0.0107405	DUF72 domain-containing protein
GK022_08915	852.542	-0.250677	0.114148	-2.19607	0.0280872	0.0700384	hydrolase
GK022_08920	5751.54	0.140063	0.10282	1.36221	0.173132	0.295191	aspartate--tRNA ligase
GK022_08925	776.056	0.0370576	0.131935	0.280877	0.778805	0.856685	dihydroneopterin triphosphate diphosphatase
GK022_08930	2858.93	-0.315671	0.101787	-3.10129	0.00192682	0.00736701	YebC/PmpR family DNA-binding transcriptional regulator
GK022_08935	1051.98	-0.316473	0.124261	-2.54685	0.0108701	0.0318344	crossover junction endodeoxyribonuclease RuvC
GK022_08940	520.492	-0.204385	0.123419	-1.65603	0.0977148	0.190745	Holliday junction branch migration protein RuvA
GK022_08945	748.328	0.0336318	0.127329	0.264133	0.791677	0.866248	Holliday junction branch migration DNA helicase RuvB
GK022_08950	126.507	-0.407877	0.216883	-1.88064	0.0600214	0.129029	zinc ABC transporter permease subunit ZnuB
GK022_08955	346.774	0.0656355	0.175026	0.375004	0.707657	0.801865	zinc ABC transporter ATP-binding protein ZnuC
GK022_25745	1316.09	0.753674	0.116112	6.49091	8.53199e-11	1.85882e-09	30S ribosomal protein S16
GK022_08965	2078.52	0.344906	0.102829	3.35418	0.000795998	0.00346882	murein DD-endopeptidase MepM
GK022_08970	932.229	0.400105	0.119391	3.35123	0.000804532	0.00349589	lauroyl-Kdo(2)-lipid IV(A) myristoyltransferase
GK022_08975	4407.99	-0.00587759	0.107177	-0.0548399	0.956266	0.970677	pyruvate kinase
GK022_16240	817.058	0.753064	0.122722	6.13632	8.44544e-10	1.50583e-08	phosphate regulon sensor histidine kinase PhoR
GK022_22515	10916.6	0.743428	0.104387	7.12186	1.06483e-12	3.24565e-11	murein tripeptide amidase MpaA
GK022_07755	575.209	0.742717	0.144376	5.14432	2.68491e-07	2.81169e-06	oxaloacetate decarboxylase subunit alpha
GK022_08995	625.74	0.314083	0.135926	2.31069	0.0208498	0.0546054	bifunctional 4-hydroxy-2-oxoglutarate aldolase/2-dehydro-3-deoxy-phosphogluconate aldolase
GK022_09000	153.692	-0.461097	0.215834	-2.13635	0.0326505	0.0791739	formate-dependent phosphoribosylglycinamide formyltransferase
GK022_09005	257.979	-0.178109	0.171017	-1.04147	0.297656	0.441187	LexA family transcriptional regulator
GK022_09010	637.231	-0.190436	0.129563	-1.46983	0.141608	0.252322	DUF533 domain-containing protein
GK022_11965	2785.95	0.740747	0.105026	7.05299	1.75109e-12	5.10906e-11	50S ribosomal protein L13
GK022_09020	713.571	0.344798	0.128388	2.68559	0.00724022	0.0225291	exodeoxyribonuclease X
GK022_09025	212.122	0.43686	0.165103	2.64598	0.00814547	0.0249043	DNA polymerase III subunit theta
GK022_09030	702.826	-0.16606	0.119019	-1.39524	0.162943	0.280535	CopC domain-containing protein YobA
GK022_03020	430.004	0.739845	0.134146	5.51521	3.48373e-08	4.42029e-07	23S rRNA accumulation protein YceD
GK022_24705	3744.11	0.739268	0.115105	6.42253	1.34028e-10	2.80176e-09	PilT/PilU family type 4a pilus ATPase
GK022_09045	9.03747	0.494439	0.667664	0.74055	0.458966	0.600508	Ecr family regulatory small membrane protein
GK022_09050	342.032	-0.231571	0.150246	-1.54128	0.123248	0.227177	DUF535 domain-containing protein
GK022_09055	739.991	-0.0749557	0.121806	-0.615368	0.538312	0.668266	protein-serine/threonine phosphatase
GK022_09060	136.28	-0.330987	0.231898	-1.42729	0.153495	0.268266	DUF1482 family protein
GK022_09065	1238.09	0.265987	0.122472	2.17181	0.0298698	0.0734429	DUF1480 family protein
GK022_09070	125.09	-0.354137	0.236634	-1.49656	0.134507	0.242522	16S rRNA (cytosine(1407)-C(5))-methyltransferase RsmF
GK022_09075	2560.86	-0.265572	0.106494	-2.49377	0.0126395	0.03603	MCE family protein
GK022_09080	776.285	-0.179823	0.124033	-1.4498	0.147113	0.259589	membrane integrity lipid transport subunit YebS
GK022_09085	509.563	0.281285	0.12883	2.18338	0.0290082	0.0716472	GAF domain-containing protein
GK022_09090	2586.65	0.0576643	0.0988747	0.583206	0.559755	0.685219	RNA chaperone ProQ
GK022_07080	1601.64	0.737534	0.132207	5.57864	2.42403e-08	3.17158e-07	biotin/lipoyl-binding protein
GK022_25835	2260.49	0.736261	0.119436	6.16449	7.07099e-10	1.28598e-08	ATP-dependent chaperone ClpB
GK022_09105	264.41	-0.311428	0.163054	-1.90997	0.0561366	0.122394	MFS transporter
GK022_09110	3224.92	0.222731	0.0972169	2.29107	0.0219592	0.0570249	DNA-binding transcriptional regulator KdgR
GK022_09115	191.044	0.0708339	0.173208	0.408953	0.682575	0.783038	hypothetical protein
GK022_09120	24.5227	0.416877	0.427054	0.976169	0.328981	0.474972	PhoP/PhoQ regulator MgrB
GK022_09125	107.975	0.68179	0.211565	3.22261	0.00127028	0.00514144	hypothetical protein
GK022_09130	4355.37	0.129833	0.112924	1.14973	0.250254	0.388335	DUF2627 domain-containing protein
GK022_09135	7773.01	0.0309486	0.10736	0.28827	0.77314	0.852861	transcription antiterminator/RNA stability regulator CspE
GK022_09140	153.666	-0.0262418	0.197956	-0.132564	0.894538	0.935587	peptidoglycan glycosyltransferase FtsI
GK022_09145	127.625	-0.35204	0.216572	-1.62551	0.104054	0.200042	23S rRNA (guanine(745)-N(1))-methyltransferase
GK022_09150	168.209	0.126329	0.199701	0.63259	0.527002	0.65978	manganese efflux pump MntP
GK022_09155	65.4246	-0.222709	0.29074	-0.766008	0.443672	0.586403	DUF986 family protein
GK022_09160	1316.64	-0.104934	0.137304	-0.76425	0.444718	0.587218	PTS mannose transporter subunit IID
GK022_06290	246.277	0.735439	0.194868	3.77404	0.000160622	0.000862552	chitoporin
GK022_09170	1631.65	0.413841	0.125045	3.30953	0.000934515	0.00398026	PTS mannose transporter subunit IIAB
GK022_09175	1352.48	0.0842746	0.141894	0.593927	0.552561	0.679462	CNNM family cation transport protein YoaE
GK022_09180	603.055	-0.154151	0.137525	-1.1209	0.262332	0.402385	EAL domain-containing protein
GK022_21595	231.521	0.73322	0.191829	3.82227	0.00013223	0.000725072	HTH-type transcriptional regulator
GK022_20440	436.78	0.731256	0.139503	5.24185	1.58972e-07	1.72779e-06	cystathionine gamma-synthase
GK022_09195	572.504	-0.217216	0.138322	-1.57037	0.116329	0.217807	aminodeoxychorismate synthase component 1
GK022_09200	187.991	0.584402	0.173471	3.36887	0.000754779	0.00331835	YoaH family protein
GK022_07310	283.392	0.730856	0.170643	4.28295	1.84435e-05	0.000125628	PRD domain-containing protein
GK022_09210	908.964	-0.128977	0.115231	-1.11929	0.263017	0.403074	ATP-dependent helicase
GK022_09215	199.237	-0.115761	0.171954	-0.673206	0.500816	0.636936	tRNA (adenosine(37)-N6)-threonylcarbamoyltransferase complex dimerization subunit type 1 TsaB
GK022_09220	379.317	-0.110982	0.152065	-0.729837	0.46549	0.606282	Slp family lipoprotein
GK022_09225	503.869	0.400416	0.13415	2.98483	0.00283734	0.0103549	long-chain-fatty-acid--CoA ligase FadD
GK022_09230	290.895	0.479031	0.160422	2.98607	0.00282592	0.010327	ribonuclease D
GK022_09235	1866.21	0.390908	0.1132	3.45326	0.00055385	0.00254361	cell division topological specificity factor MinE
GK022_02390	2129.42	0.729053	0.131965	5.52459	3.30248e-08	4.20989e-07	L,D-transpeptidase
GK022_20425	515.893	0.728794	0.149448	4.87656	1.07954e-06	9.93248e-06	primosomal protein N'
GK022_25095	1031.25	0.728149	0.130952	5.56041	2.69143e-08	3.50464e-07	F0F1 ATP synthase subunit delta
GK022_09255	1641.95	0.325322	0.111853	2.90848	0.00363189	0.0126779	fumarylacetoacetate hydrolase family protein
GK022_09260	424.453	-0.0229979	0.144178	-0.15951	0.873267	0.921753	YcgN family cysteine cluster protein
GK022_09265	69.8049	-0.293271	0.266623	-1.09994	0.271357	0.412287	DUF1971 domain-containing protein
GK022_09270	208.538	0.273926	0.181484	1.50937	0.131204	0.237745	disulfide bond formation protein DsbB
GK022_09275	758.83	0.0812141	0.13725	0.591725	0.554035	0.680477	sodium/proton antiporter NhaB
GK022_09280	965.183	0.107811	0.119932	0.898933	0.368688	0.513416	fatty acid metabolism transcriptional regulator FadR
GK022_14020	379.932	0.726518	0.178221	4.07651	4.57171e-05	0.000279007	EF-P beta-lysylation protein EpmB
GK022_09290	7460.4	-0.122071	0.100388	-1.216	0.223986	0.357644	FAD-dependent oxidoreductase
GK022_00015	2126.63	0.726405	0.130689	5.55826	2.72479e-08	3.53963e-07	erythrose-4-phosphate dehydrogenase
GK022_09300	1245.02	-0.389839	0.130832	-2.97969	0.00288537	0.0105021	potassium/proton antiporter
GK022_09305	371.102	-0.0805903	0.153005	-0.526715	0.598391	0.715656	muramoyltetrapeptide carboxypeptidase
GK022_09310	263.616	0.599452	0.180178	3.32699	0.000877892	0.00375964	membrane-bound lytic murein transglycosylase EmtA
GK022_09315	71.2486	-0.175621	0.268142	-0.654955	0.512497	0.646815	TonB-dependent siderophore receptor
GK022_07735	590.382	0.725177	0.138935	5.21955	1.79362e-07	1.92259e-06	alanyl-tRNA editing protein
GK022_07240	1578.08	0.724317	0.113417	6.3863	1.69945e-10	3.43414e-09	oxidoreductase
GK022_09330	51.7998	-0.244264	0.306776	-0.796231	0.425898	0.568206	circularly permuted type 2 ATP-grasp protein
GK022_09335	14.2039	0.691322	0.588302	1.17512	0.239949	0.376845	hypothetical protein
GK022_09340	60.8996	0.192676	0.281298	0.684954	0.493373	0.630999	transglutaminase family protein
GK022_09345	72.6888	0.517985	0.270272	1.91653	0.0552974	0.121069	peptidase
GK022_09350	23.8729	-0.976599	0.458476	-2.1301	0.0331636	0.0802042	fatty acid desaturase
GK022_09355	101.483	-0.72644	0.252039	-2.88226	0.00394838	0.0136172	PhnD/SsuA/transferrin family substrate-binding protein
GK022_09360	22.0028	-0.77888	0.45281	-1.7201	0.0854138	0.171393	nitrilotriacetate monooxygenase
GK022_09365	149.713	0.386404	0.20176	1.91516	0.0554717	0.121304	transcriptional regulator TdcA
GK022_09370	22.6607	0.351459	0.451367	0.778655	0.436183	0.578889	bifunctional threonine ammonia-lyase/L-serine ammonia-lyase TdcB
GK022_09375	51.0864	0.155082	0.306099	0.50664	0.612408	0.727385	threonine/serine transporter TdcC
GK022_09380	72.148	-0.714449	0.296123	-2.41268	0.0158359	0.0437471	propionate kinase
GK022_09385	156.714	-0.621967	0.188843	-3.29358	0.000989218	0.00417415	formate C-acetyltransferase
GK022_09390	223.759	0.119405	0.165661	0.720778	0.471046	0.610313	ABC transporter substrate-binding protein
[truncated: 3,757 more rows]

## Sheet: Tab 3
Tab 3. RNA-seq analysis of KP-3R△ompK26 vs. KP-3R
[truncated: 5,564 more rows]

## Sheet: Tab 4
Tab 4. RNA-seq analysis of KP-3R vs. KP-1S
[truncated: 5,567 more rows]
