# Supplementary material for: Reduced Virulence and Enhanced Host Adaption during Antibiotics Therapy: a Story of a Within-Host Carbapenem-Resistant Klebsiella pneumoniae Sequence Type 11 Evolution in a Patient with a Serious Scrotal Abscess
Source: mSystems. 2022 Mar 1;7(2):e01342-21. doi: 10.1128/msystems.01342-21 (PMC9040587; doi:10.1128/msystems.01342-21)
Supplement: TABLE S2 [file msystems.01342-21-st002.xlsx]

## Sheet: Table S2
Table S2 Information of strains used in this study
Strains	Description	Resouse
KP-1S/2S/3R/4R	K. pneumoniae clinical isolates collected from urine of a patient with left-sided scrotal abscess and urinary tract infection during antibiotic therapy	Ye et al. (2017)
KP-3R△ompK26	KP-3R with the endogenous gene ompK26 disrupted	This study
KP-3R△ompK26/pMY53	KP-3R△ompK26 containing a plasmid expresses ompK26 with its native promoter of KP-1S	This study
KP-3R△ompK26/pMY54	KP-3R△ompK26 containing a plasmid expresses ompK26 with its native promoter of KP-3R	This study
KP-3R△ompK26/pMY53/pMY59-Ara	KP-3R△ompK26/pMY53 harboring an arabinose-inducible kdgR without arabinose induction	This study
KP-3R△ompK26/pMY53/pMY59+Ara	KP-3R△ompK26/pMY53 harboring an arabinose-inducible kdgR under arabinose induction	This study
KP-3R△ompK26/pMY54/pMY59-Ara	KP-3R△ompK26/pMY54 harboring an arabinose-inducible kdgR without arabinose induction	This study
KP-3R△ompK26/pMY54/pMY59+Ara	KP-3R△ompK26/pMY54 harboring an arabinose-inducible kdgR undere arabinose induction	This study
KP-1S△act	KP-3R with the endogenous gene act disrupted	This study
