# Supplementary material for: Reduced Virulence and Enhanced Host Adaption during Antibiotics Therapy: a Story of a Within-Host Carbapenem-Resistant Klebsiella pneumoniae Sequence Type 11 Evolution in a Patient with a Serious Scrotal Abscess
Source: mSystems. 2022 Mar 1;7(2):e01342-21. doi: 10.1128/msystems.01342-21 (PMC9040587; doi:10.1128/msystems.01342-21)
Supplement: TABLE S3 [file msystems.01342-21-st003.xlsx]

## Sheet: Table S3
Table S3 Primers used in this study
Primers	Sequence (5'-3')	Purpose
ompK26_qF	GAACAACGCCCGGCAAGATGATGA	qRT-PCR analysis of ompK26
ompK26_qR	AGCTGCGGGCATAGACATAGTTCA
rrsE_qF	GCTTGCACCCTCCGTATTACC	Endogenous reference gene
rrsE_qR	GCTTGCACCCTCCGTATTACC
EBGNHe-5	CCCGCTAGCGAAAAGATGTTTCGTGAAGC	Identification of pKOBEG
EBGh3-3	GGGAAGCTTATTATCGTGAGGATGCGTCA
ompK26_upstream_F	cgcgcgaagcttGGACGACGTCGATCTGATC	Construct the ompK26 mutant
ompK26_upstream_R	cgcgcgctgcagACCCTTACAATAAATAAAATGACATTTC
ompK26_downstream_F	cgcgcgggatccTGACCGACCATTCATCCCTC
ompK26_downstream_R	cgcgcgggtaccTATCGCTTTGATCCCGAAAGC
ompK26_internal-F	TGCCAACGGCTTAGGCTTTA	Verify the ompK26 mutant
ompK26_internal-R	GCTGCGGGCATAGACATAGT
ompK26_external-F	ATTGCCCCGGTGCATGCC
ompK26_external-R	GGCGCTGATCTACGTCTCC
ompK26_promoter_F	cgcgcgaagcttAACGCGCATAGCGCTATACCTC	Construct pMP53 and pMY54
ompK26_promoter_R	cgcgcgctgcagTCAGAACGAGTAAGCCACCCCA
pBAD33_kdgR_F	tctctcggtaccCAGTTACGACGAGGTGATAAATGGCA	Overexpression of kdgR
pBAD33_kdgR_R	gcgcgcaagcttTCAGAACGGATAGTCGTTGTATCCCA
pET28a_kdgR_F	cgcgcgccatggCAGGTGCAGATTTGGATAAACAGCCAGA	Purify KdgR
pET28a_kdgR_R	cgcgcgctcgagGAACGGATAGTCGTTGTATCCCATTTGTTCAG
ompK26_prob_F	TTATGCGCCGTGCTTTGCCG
ompK26_prob_R	AGGGTACCCTTACAATAAATAAAATGAC
act_upstream_F	aacgacggccagtgccaagcttCTCAATGATGGTGGCATCCACC	Knockout of act
act_upstream_R	ccaattaatcgtcgacctgcagCAAGTTCCTGATATGAGATCATCATATTC
act_downstream_F	taattcgaatctctagaggatccTAATCGATGCAATTAGAAAAGTTTTCATTAGG
act_downstream_R	attacgaattcgagctcggtaccTTCTGCCAGGATGTAAGTAACGCC
act_internal-F	ACTGCGCTTATCGCTCTCAT	Verify the act mutant
act_internal-R	AATGGGGCCGTAACACCAAT
act_external-F	ATGCATCTCCGGATCGCGTTGC
act_external-R	GCTTCAGCCTCAAGTAGTTACTTTTAC
Lowercase sequences are protective bases, restriction sites, or homologous sequencee to vector
